# Supplementary material for: Crystal structure of ethyl 2-[9-(5-bromo-2-hy­droxy­phen­yl)-1,8-dioxo-1,2,3,4,5,6,7,8,9,10-deca­hydro­acridin-10-yl]acetate
Source: Acta Crystallogr E Crystallogr Commun. 2015 Nov 25;71(Pt 12):o989–90. doi: 10.1107/S2056989015022240 (PMC4719938; doi:10.1107/S2056989015022240)
Supplement: Supplementary file 1 [file e-71-0o989-sup1.cif]

##############################################################################
#                                                                            #
# This CIF contains the data in a paper accepted for publication in          #
# Acta Crystallographica Section E. It conforms to the requirements of       #
# Notes for Authors for Acta Crystallographica Section E, and has been       #
# peer reviewed under the auspices of the IUCr Commission on Journals.       #
#                                                                            #
# Full details of the Crystallographic Information File format               #
# are given in the paper "The Crystallographic Information File (CIF):       #
# a New Standard Archive File for Crystallography" by S. R. Hall, F. H.      #
# Allen and I. D. Brown [Acta Cryst. (1991), A47, 655-685].                  #
#                                                                            #
# The current version of the core CIF dictionary is obtainable from          #
# ftp://ftp.iucr.org/pub/cif_core.dic.                                       #
#                                                                            #
# Software is freely available for graphical display of the structure(s)     #
# in this CIF. For information consult the CIF software page                 #
# http://www.iucr.org/resources/cif/software.                                #
#                                                                            #
# This file may be used for bona fide research purposes within the           #
# scientific community so long as proper attribution is given to the journal # 
# article from which it was obtained.                                        #
#                                                                            #
##############################################################################
data_global
_audit_creation_method     'PLATON <TABLE ACC> option'
_journal_date_recd_electronic     2015-11-09
_journal_date_accepted     2015-11-20
_journal_name_full     'Acta Crystallographica, Section E'
_journal_year     2015
_journal_volume     71
_journal_issue     12
_journal_page_first     o989
_journal_page_last     o990
_journal_paper_category     HO
_journal_paper_doi     10.1107/S2056989015022240
_journal_coeditor_code     WM5239
_publ_contact_author_name
;
Mustafa R. Albayati
;
_publ_contact_author_address
;
Kirkuk University,
College of Science,
Department of Chemistry,
Kirkuk,
Iraq
;
_publ_contact_author_email     'shaabankamel@yahoo.com'
_publ_contact_author_fax     ?
_publ_contact_author_phone     ?
_publ_section_title
;\
Crystal structure of ethyl
2-[9-(5-bromo-2-hydroxyphenyl)-1,8-dioxo-1,2,3,4,5,6,7,8,9,10-\
decahydroacridin-10-yl]acetate
;
loop_
    _publ_author_name
    _publ_author_address
    'Mohamed, Shaaban K.'
;
Chemistry and Environmental Division,
Manchester Metropolitan University,
Manchester M1 5GD,
England
Chemistry Department,
Faculty of Science,
Minia University,
61519 El-Minia,
Egypt
;
    'Akkurt, Mehmet'
;
Department of Physics,
Faculty of Sciences,
Erciyes University,
38039 Kayseri,
Turkey
;
    'Jerry P. Jasinski'
;
Department of Chemistry,
Keene State College,
229 Main Street,
Keene, NH 03435-2001,
USA
;
    'Antar A. Abdelhamid'
;
Chemistry Department,
Faculty of Science,
Sohag University,
82524 Sohag,
Egypt
;
    'Asmaa H. Tamam'
;
Chemistry Department,
Faculty of Science,
Sohag University,
82524 Sohag,
Egypt
;
    'Mustafa R. Albayati'
;
Kirkuk University,
College of Science,
Department of Chemistry,
Kirkuk,
Iraq
;
data_I
_database_code_depnum_ccdc_archive 'CCDC 1437968'
_chemical_name_systematic
;\
Ethyl
2-[9-(5-bromo-2-hydroxyphenyl)-1,8-dioxo-1,2,3,4,5,6,7,8,9,10-\
decahydroacridin-10-yl]acetate
;
_chemical_name_common     ?
_chemical_formula_moiety     'C23 H24 Br N O5'
_chemical_formula_sum     'C23 H24 Br N O5'
_chemical_formula_structural     ?
_chemical_formula_iupac     'C23 H24 Br N O5'
_chemical_formula_weight     474.33
_chemical_melting_point     ?
_symmetry_cell_setting     orthorhombic
_symmetry_space_group_name_H-M     'P b c a'
_symmetry_space_group_name_Hall     '-P 2ac 2ab'
loop_
    _space_group_symop_id
    _space_group_symop_operation_xyz
    1 x,y,z
    2 1/2-x,-y,1/2+z
    3 1/2+x,1/2-y,-z
    4 -x,1/2+y,1/2-z
    5 -x,-y,-z
    6 1/2+x,y,1/2-z
    7 1/2-x,1/2+y,z
    8 x,1/2-y,1/2+z
_cell_length_a     8.8287(3)
_cell_length_b     14.2531(5)
_cell_length_c     33.1222(11)
_cell_angle_alpha     90
_cell_angle_beta     90
_cell_angle_gamma     90
_cell_volume     4168.0(2)
_cell_formula_units_Z     8
_cell_measurement_reflns_used     4787
_cell_measurement_theta_min     3.6620
_cell_measurement_theta_max     24.0970
_cell_measurement_temperature     293(2)
_cell_special_details
;
;
_exptl_crystal_description     needle
_exptl_crystal_colour     colourless
_exptl_crystal_size_max     0.32
_exptl_crystal_size_mid     0.11
_exptl_crystal_size_min     0.08
_exptl_crystal_size_rad     ?
_exptl_crystal_density_diffrn     1.512
_exptl_crystal_density_meas     ?
_exptl_crystal_density_method     'Not Measured'
_exptl_crystal_F_000     1952
_exptl_absorpt_coefficient_mu     2.008
_exptl_absorpt_correction_type     multi-scan
_exptl_absorpt_process_details
;
(CrysAlis PRO; Agilent, 2014)
;
_exptl_absorpt_correction_T_min     0.57924
_exptl_absorpt_correction_T_max     1.00000
_exptl_special_details
;
;
_diffrn_ambient_temperature     293(2)
_diffrn_radiation_type     'Mo K\a'
_diffrn_radiation_wavelength     0.71073
_diffrn_radiation_monochromator     'graphite'
_diffrn_measurement_device_type     'Agilent Xcalibur Eos Gemini'
_diffrn_measurement_device     'four-circle diffractometer'
_diffrn_measurement_method     '\w scans'
_diffrn_detector_area_resol_mean     16.0416
_diffrn_reflns_number     51745
_diffrn_reflns_av_R_equivalents     0.0600
_diffrn_reflns_theta_min     2.92
_diffrn_reflns_theta_max     28.50
_diffrn_reflns_theta_full     25.24
_diffrn_measured_fraction_theta_max     0.999
_diffrn_measured_fraction_theta_full     0.999
_diffrn_reflns_limit_h_min     -11
_diffrn_reflns_limit_h_max     11
_diffrn_reflns_limit_k_min     -19
_diffrn_reflns_limit_k_max     19
_diffrn_reflns_limit_l_min     -44
_diffrn_reflns_limit_l_max     44
_diffrn_reflns_reduction_process
;
;
_refine_special_details
;
Refinement on <i>F</i>^2^ for ALL reflections except those flagged by the user
for potential systematic errors. Weighted <i>R</i>-factors <i>wR</i> and all
goodnesses of fit <i>S</i> are based on <i>F</i>^2^, conventional
<i>R</i>-factors <i>R</i> are based on <i>F</i>, with <i>F</i> set to zero for
negative <i>F</i>^2^. The observed criterion of <i>F</i>^2^ > \s(<i>F</i>^2^)
is used only for calculating -<i>R</i>-factor-obs <i>etc</i>. and is not
relevant to the choice of reflections for refinement. <i>R</i>-factors based
on <i>F</i>^2^ are statistically about twice as large as those based on
<i>F</i>, and <i>R</i>-factors based on ALL data will be even larger.
;
_reflns_number_total     5281
_reflns_number_gt     3379
_reflns_threshold_expression     I>2\s(I)
_refine_ls_structure_factor_coef     Fsqd
_refine_ls_matrix_type     full
_refine_ls_R_factor_all     0.0960
_refine_ls_R_factor_gt     0.0589
_refine_ls_wR_factor_gt     0.1333
_refine_ls_wR_factor_ref     0.1529
_refine_ls_goodness_of_fit_ref     1.016
_refine_ls_restrained_S_all     1.016
_refine_ls_number_reflns     5281
_refine_ls_number_parameters     281
_refine_ls_number_restraints     1
_refine_ls_number_constraints     ?
_refine_ls_hydrogen_treatment     mixed
_refine_ls_weighting_scheme     calc
_refine_ls_weighting_details
              'w=1/[\s^2^(Fo^2^)+(0.0520P)^2^+5.0593P] where P=(Fo^2^+2Fc^2^)/3'
_atom_sites_solution_hydrogens     mixed
_atom_sites_solution_primary     ?
_atom_sites_solution_secondary     ?
_refine_ls_shift/su_max     0.001
_refine_ls_shift/su_mean     0.000
_refine_diff_density_max     0.532
_refine_diff_density_min     -0.594
_refine_ls_extinction_method     'none'
_refine_ls_abs_structure_details     ?
_refine_ls_abs_structure_Flack     .
loop_
    _atom_type_symbol
    _atom_type_description
    _atom_type_scat_dispersion_real
    _atom_type_scat_dispersion_imag
    _atom_type_scat_source
    C C 0.0033 0.0016 ' International Tables Vol C Tables 4.2.6.8 and 6.1.1.4'
    H H 0.0000 0.0000 ' International Tables Vol C Tables 4.2.6.8 and 6.1.1.4'
    Br Br -0.2901 2.4595
                        ' International Tables Vol C Tables 4.2.6.8 and 6.1.1.4'
    N N 0.0061 0.0033 ' International Tables Vol C Tables 4.2.6.8 and 6.1.1.4'
    O O 0.0106 0.0060 ' International Tables Vol C Tables 4.2.6.8 and 6.1.1.4'
_computing_data_collection
;
CrysAlis PRO (Agilent, 2014)
;
_computing_cell_refinement
;
CrysAlis PRO (Agilent, 2014)
;
_computing_data_reduction
;
CrysAlis PRO (Agilent, 2014)
;
_computing_structure_solution
;
SHELXS2014 (Sheldrick, 2008)
;
_computing_structure_refinement
;
SHELXL2014 (Sheldrick, 2015)
;
_computing_molecular_graphics
;
ORTEP-3 for Windows (Farrugia, 2012)
;
_computing_publication_material
;
PLATON (Spek, 2009) and PARST (Nardelli, 1995)
;
loop_
    _atom_site_type_symbol
    _atom_site_label
    _atom_site_fract_x
    _atom_site_fract_y
    _atom_site_fract_z
    _atom_site_U_iso_or_equiv
    _atom_site_thermal_displace_type
    _atom_site_calc_flag
    _atom_site_refinement_flags
    _atom_site_occupancy
    _atom_site_disorder_assembly
    _atom_site_disorder_group
    Br Br1 0.93921(6) 0.00364(4) 0.25138(2) 0.0856(2) Uani d . 1.000 . .
    O O1 0.3868(3) -0.27352(16) 0.34249(8) 0.0639(9) Uani d . 1.000 . .
    O O2 0.3448(4) 0.0831(2) 0.45391(9) 0.0919(13) Uani d . 1.000 . .
    O O3 0.3033(3) 0.22761(18) 0.43222(9) 0.0716(10) Uani d . 1.000 . .
    O O4 0.8428(3) -0.19850(15) 0.42308(8) 0.0626(9) Uani d . 1.000 . .
    O O5 0.6762(3) -0.33400(18) 0.33476(10) 0.0738(10) Uani d D 1.000 . .
    N N1 0.4997(3) 0.03570(15) 0.38366(7) 0.0386(7) Uani d . 1.000 . .
    C C1 0.3472(4) -0.1908(2) 0.34564(10) 0.0487(11) Uani d . 1.000 . .
    C C2 0.1926(4) -0.1605(3) 0.33252(13) 0.0640(11) Uani d . 1.000 . .
    C C3 0.1358(4) -0.0829(3) 0.35687(14) 0.0781(15) Uani d . 1.000 . .
    C C4 0.2432(4) -0.0007(2) 0.35809(11) 0.0545(11) Uani d . 1.000 . .
    C C5 0.4030(3) -0.0314(2) 0.36740(9) 0.0382(8) Uani d . 1.000 . .
    C C6 0.4505(3) -0.12057(19) 0.36125(8) 0.0360(8) Uani d . 1.000 . .
    C C7 0.6109(3) -0.15066(18) 0.36981(8) 0.0347(8) Uani d . 1.000 . .
    C C8 0.6843(3) -0.08124(18) 0.39812(8) 0.0319(8) Uani d . 1.000 . .
    C C9 0.6337(3) 0.00739(18) 0.40212(8) 0.0350(8) Uani d . 1.000 . .
    C C10 0.7157(4) 0.0782(2) 0.42760(11) 0.0526(11) Uani d . 1.000 . .
    C C11 0.8757(4) 0.0494(2) 0.43624(13) 0.0643(14) Uani d . 1.000 . .
    C C12 0.8835(4) -0.0486(2) 0.45150(11) 0.0590(12) Uani d . 1.000 . .
    C C13 0.8066(3) -0.1162(2) 0.42346(9) 0.0410(9) Uani d . 1.000 . .
    C C14 0.4438(4) 0.1312(2) 0.38959(10) 0.0473(10) Uani d . 1.000 . .
    C C15 0.3597(4) 0.1431(2) 0.42924(12) 0.0546(11) Uani d . 1.000 . .
    C C16A 0.2173(11) 0.2445(7) 0.4704(2) 0.076(3) Uani . . 0.768(17) . .
    C C16B 0.261(4) 0.281(2) 0.4685(9) 0.076(3) Uani . . 0.232(17) . .
    C C17A 0.1256(11) 0.3290(10) 0.4650(2) 0.109(4) Uani . . 0.768(17) . .
    C C17B 0.108(5) 0.271(3) 0.4674(9) 0.109(4) Uani . . 0.232(17) . .
    C C18 0.7040(3) -0.1655(2) 0.33158(9) 0.0389(8) Uani d . 1.000 . .
    C C19 0.7647(3) -0.0892(2) 0.31119(8) 0.0408(9) Uani d . 1.000 . .
    C C20 0.8555(4) -0.1024(3) 0.27790(10) 0.0544(10) Uani d . 1.000 . .
    C C21 0.8894(4) -0.1919(4) 0.26418(11) 0.0693(14) Uani d . 1.000 . .
    C C22 0.8278(5) -0.2668(3) 0.28343(12) 0.0690(16) Uani d . 1.000 . .
    C C23 0.7340(4) -0.2559(2) 0.31685(11) 0.0539(11) Uani d . 1.000 . .
    H H2A 0.19630 -0.14140 0.30440 0.0770 Uiso c RU 1.000 . .
    H H2B 0.12350 -0.21310 0.33470 0.0770 Uiso c RU 1.000 . .
    H H3A 0.11830 -0.10490 0.38420 0.0940 Uiso c RU 1.000 . .
    H H3B 0.03940 -0.06220 0.34600 0.0940 Uiso c RU 1.000 . .
    H H4A 0.20970 0.04340 0.37850 0.0650 Uiso c RU 1.000 . .
    H H4B 0.24150 0.03120 0.33220 0.0650 Uiso c RU 1.000 . .
    H H5 0.584(3) -0.327(4) 0.3388(18) 0.1280 Uiso d DU 1.000 . .
    H H7 0.60600 -0.21100 0.38390 0.0420 Uiso c RU 1.000 . .
    H H10A 0.71620 0.13820 0.41370 0.0630 Uiso c RU 1.000 . .
    H H10B 0.66200 0.08620 0.45290 0.0630 Uiso c RU 1.000 . .
    H H11A 0.93530 0.05460 0.41180 0.0770 Uiso c RU 1.000 . .
    H H11B 0.91880 0.09150 0.45620 0.0770 Uiso c RU 1.000 . .
    H H12A 0.83570 -0.05180 0.47780 0.0710 Uiso c RU 1.000 . .
    H H12B 0.98880 -0.06660 0.45470 0.0710 Uiso c RU 1.000 . .
    H H14A 0.37650 0.14730 0.36750 0.0570 Uiso c RU 1.000 . .
    H H14B 0.52870 0.17430 0.38890 0.0570 Uiso c RU 1.000 . .
    H H16B 0.15260 0.19120 0.47630 0.0910 Uiso . . 0.768(17) . .
    H H16C 0.28690 0.25290 0.49280 0.0910 Uiso . . 0.768(17) . .
    H H16D 0.30410 0.25330 0.49270 0.0910 Uiso . . 0.232(17) . .
    H H16E 0.29200 0.34600 0.46650 0.0910 Uiso . . 0.232(17) . .
    H H17A 0.06790 0.34060 0.48900 0.1640 Uiso . . 0.768(17) . .
    H H17B 0.05800 0.32030 0.44260 0.1640 Uiso . . 0.768(17) . .
    H H17C 0.19080 0.38150 0.45980 0.1640 Uiso . . 0.768(17) . .
    H H17D 0.06370 0.30440 0.48980 0.1640 Uiso . . 0.232(17) . .
    H H17E 0.08130 0.20620 0.46900 0.1640 Uiso . . 0.232(17) . .
    H H17F 0.06960 0.29720 0.44260 0.1640 Uiso . . 0.232(17) . .
    H H19 0.74390 -0.02870 0.32010 0.0490 Uiso c RU 1.000 . .
    H H21 0.95330 -0.20040 0.24220 0.0830 Uiso c RU 1.000 . .
    H H22 0.84880 -0.32690 0.27400 0.0830 Uiso c RU 1.000 . .
loop_
    _atom_site_aniso_label
    _atom_site_aniso_U_11
    _atom_site_aniso_U_22
    _atom_site_aniso_U_33
    _atom_site_aniso_U_12
    _atom_site_aniso_U_13
    _atom_site_aniso_U_23
    Br1 0.0760(3) 0.1199(4) 0.0608(3) -0.0183(3) 0.0258(2) 0.0017(2)
    O1 0.0663(16) 0.0464(14) 0.0790(18) -0.0189(12) -0.0077(13) -0.0061(12)
    O2 0.128(3) 0.0738(19) 0.0739(19) 0.0340(19) 0.0361(19) 0.0174(16)
    O3 0.0829(19) 0.0565(15) 0.0754(18) 0.0255(14) 0.0114(14) -0.0102(13)
    O4 0.0684(16) 0.0387(12) 0.0806(17) 0.0162(11) -0.0263(13) -0.0053(11)
    O5 0.099(2) 0.0375(13) 0.085(2) 0.0067(15) -0.0074(18) -0.0181(13)
    N1 0.0388(12) 0.0304(11) 0.0466(14) 0.0060(10) -0.0021(11) -0.0012(10)
    C1 0.0490(18) 0.0478(19) 0.0494(18) -0.0132(15) -0.0033(15) 0.0018(14)
    C2 0.0460(19) 0.072(2) 0.074(2) -0.0196(18) -0.0144(18) 0.009(2)
    C3 0.0402(19) 0.110(3) 0.084(3) 0.001(2) -0.011(2) -0.010(3)
    C4 0.0366(15) 0.065(2) 0.062(2) 0.0090(15) -0.0047(16) 0.0018(17)
    C5 0.0347(14) 0.0435(15) 0.0364(14) 0.0027(12) 0.0012(12) 0.0044(12)
    C6 0.0340(14) 0.0395(15) 0.0346(14) -0.0068(12) 0.0003(11) 0.0021(12)
    C7 0.0421(15) 0.0253(12) 0.0366(14) 0.0000(11) -0.0024(12) -0.0011(11)
    C8 0.0349(13) 0.0286(13) 0.0321(13) 0.0009(11) 0.0028(11) -0.0026(10)
    C9 0.0359(13) 0.0326(14) 0.0364(13) 0.0009(11) 0.0022(11) 0.0002(11)
    C10 0.056(2) 0.0357(16) 0.066(2) 0.0024(14) -0.0072(17) -0.0151(15)
    C11 0.058(2) 0.052(2) 0.083(3) -0.0059(17) -0.016(2) -0.0189(19)
    C12 0.060(2) 0.055(2) 0.062(2) 0.0062(17) -0.0251(18) -0.0121(17)
    C13 0.0406(15) 0.0386(16) 0.0437(16) 0.0049(13) -0.0027(13) -0.0018(13)
    C14 0.0518(18) 0.0330(15) 0.0571(19) 0.0108(14) -0.0006(15) 0.0009(14)
    C15 0.0530(19) 0.0468(19) 0.064(2) 0.0106(16) 0.0004(17) -0.0051(17)
    C16A 0.098(6) 0.060(5) 0.070(3) 0.013(4) 0.020(3) -0.007(4)
    C16B 0.098(6) 0.060(5) 0.070(3) 0.013(4) 0.020(3) -0.007(4)
    C17A 0.133(6) 0.134(9) 0.061(3) 0.085(7) 0.011(3) -0.005(5)
    C17B 0.133(6) 0.134(9) 0.061(3) 0.085(7) 0.011(3) -0.005(5)
    C18 0.0371(15) 0.0423(15) 0.0372(14) 0.0068(12) -0.0072(12) -0.0110(12)
    C19 0.0329(14) 0.0515(17) 0.0379(15) 0.0052(13) -0.0017(12) -0.0068(13)
    C20 0.0393(16) 0.083(2) 0.0410(17) 0.0051(17) -0.0019(14) -0.0070(17)
    C21 0.050(2) 0.111(3) 0.0470(19) 0.020(2) -0.0008(17) -0.028(2)
    C22 0.073(3) 0.070(3) 0.064(2) 0.025(2) -0.009(2) -0.033(2)
    C23 0.057(2) 0.0488(19) 0.056(2) 0.0120(17) -0.0086(17) -0.0192(16)
_geom_special_details
;
Bond distances, angles <i>etc</i>. have been calculated using the rounded
fractional coordinates. All su's are estimated from the variances of the
(full) variance-covariance matrix. The cell e.s.d.'s are taken into account in
the estimation of distances, angles and torsion angles
;
loop_
    _geom_bond_atom_site_label_1
    _geom_bond_atom_site_label_2
    _geom_bond_site_symmetry_1
    _geom_bond_site_symmetry_2
    _geom_bond_distance
    _geom_bond_publ_flag
    Br1 C20 . . 1.898(4) no
    O1 C1 . . 1.234(4) no
    O2 C15 . . 1.190(5) no
    O3 C16A . . 1.495(8) no
    O3 C15 . . 1.307(4) no
    O3 C16B . . 1.47(3) no
    O4 C13 . . 1.216(4) no
    O5 C23 . . 1.361(4) no
    N1 C5 . . 1.391(4) no
    N1 C9 . . 1.392(4) no
    N1 C14 . . 1.461(4) no
    O5 H5 . . 0.83(3) no
    C1 C2 . . 1.496(5) no
    C1 C6 . . 1.450(4) no
    C2 C3 . . 1.458(6) no
    C3 C4 . . 1.508(5) no
    C4 C5 . . 1.509(4) no
    C5 C6 . . 1.354(4) no
    C6 C7 . . 1.507(4) no
    C7 C8 . . 1.509(4) no
    C7 C18 . . 1.524(4) no
    C8 C13 . . 1.456(4) no
    C8 C9 . . 1.347(4) no
    C9 C10 . . 1.502(4) no
    C10 C11 . . 1.499(5) no
    C11 C12 . . 1.487(4) no
    C12 C13 . . 1.501(4) no
    C14 C15 . . 1.518(5) no
    C16A C17A . . 1.462(16) no
    C16B C17B . . 1.36(6) no
    C18 C23 . . 1.403(4) no
    C18 C19 . . 1.388(4) no
    C19 C20 . . 1.376(4) no
    C20 C21 . . 1.387(7) no
    C21 C22 . . 1.357(7) no
    C22 C23 . . 1.391(5) no
    C2 H2B . . 0.9700 no
    C2 H2A . . 0.9700 no
    C3 H3B . . 0.9700 no
    C3 H3A . . 0.9700 no
    C4 H4B . . 0.9700 no
    C4 H4A . . 0.9700 no
    C7 H7 . . 0.9800 no
    C10 H10A . . 0.9700 no
    C10 H10B . . 0.9700 no
    C11 H11A . . 0.9700 no
    C11 H11B . . 0.9700 no
    C12 H12A . . 0.9700 no
    C12 H12B . . 0.9700 no
    C14 H14A . . 0.9700 no
    C14 H14B . . 0.9700 no
    C16A H16C . . 0.9700 no
    C16A H16B . . 0.9700 no
    C16B H16E . . 0.9700 no
    C16B H16D . . 0.9700 no
    C17A H17C . . 0.9600 no
    C17A H17A . . 0.9600 no
    C17A H17B . . 0.9600 no
    C17B H17D . . 0.9600 no
    C17B H17F . . 0.9600 no
    C17B H17E . . 0.9500 no
    C19 H19 . . 0.9300 no
    C21 H21 . . 0.9300 no
    C22 H22 . . 0.9300 no
loop_
    _geom_angle_atom_site_label_1
    _geom_angle_atom_site_label_2
    _geom_angle_atom_site_label_3
    _geom_angle_site_symmetry_1
    _geom_angle_site_symmetry_2
    _geom_angle_site_symmetry_3
    _geom_angle
    _geom_angle_publ_flag
    C15 O3 C16A . . . 113.9(5) no
    C15 O3 C16B . . . 129.4(12) no
    C5 N1 C9 . . . 119.5(2) no
    C5 N1 C14 . . . 119.0(3) no
    C9 N1 C14 . . . 119.9(2) no
    C23 O5 H5 . . . 110(4) no
    O1 C1 C6 . . . 120.8(3) no
    C2 C1 C6 . . . 118.6(3) no
    O1 C1 C2 . . . 120.6(3) no
    C1 C2 C3 . . . 111.9(3) no
    C2 C3 C4 . . . 112.8(3) no
    C3 C4 C5 . . . 111.6(3) no
    C4 C5 C6 . . . 122.1(3) no
    N1 C5 C6 . . . 120.9(2) no
    N1 C5 C4 . . . 117.0(2) no
    C1 C6 C5 . . . 120.5(3) no
    C5 C6 C7 . . . 122.0(2) no
    C1 C6 C7 . . . 117.5(2) no
    C6 C7 C8 . . . 109.5(2) no
    C6 C7 C18 . . . 113.0(2) no
    C8 C7 C18 . . . 112.1(2) no
    C9 C8 C13 . . . 120.7(2) no
    C7 C8 C13 . . . 116.9(2) no
    C7 C8 C9 . . . 122.3(2) no
    C8 C9 C10 . . . 121.7(3) no
    N1 C9 C8 . . . 120.7(2) no
    N1 C9 C10 . . . 117.5(2) no
    C9 C10 C11 . . . 112.2(3) no
    C10 C11 C12 . . . 111.5(3) no
    C11 C12 C13 . . . 111.8(3) no
    O4 C13 C12 . . . 120.5(3) no
    O4 C13 C8 . . . 121.3(3) no
    C8 C13 C12 . . . 118.2(2) no
    N1 C14 C15 . . . 112.7(2) no
    O3 C15 C14 . . . 110.8(3) no
    O2 C15 O3 . . . 124.6(4) no
    O2 C15 C14 . . . 124.6(3) no
    O3 C16A C17A . . . 108.1(6) no
    O3 C16B C17B . . . 100(2) no
    C7 C18 C23 . . . 121.2(3) no
    C7 C18 C19 . . . 120.3(2) no
    C19 C18 C23 . . . 118.5(3) no
    C18 C19 C20 . . . 120.5(3) no
    Br1 C20 C19 . . . 119.3(3) no
    C19 C20 C21 . . . 120.9(4) no
    Br1 C20 C21 . . . 119.8(3) no
    C20 C21 C22 . . . 118.9(3) no
    C21 C22 C23 . . . 121.6(4) no
    C18 C23 C22 . . . 119.5(3) no
    O5 C23 C18 . . . 121.9(3) no
    O5 C23 C22 . . . 118.6(3) no
    C3 C2 H2A . . . 109.00 no
    C3 C2 H2B . . . 109.00 no
    H2A C2 H2B . . . 108.00 no
    C1 C2 H2B . . . 109.00 no
    C1 C2 H2A . . . 109.00 no
    C4 C3 H3B . . . 109.00 no
    C4 C3 H3A . . . 109.00 no
    H3A C3 H3B . . . 108.00 no
    C2 C3 H3A . . . 109.00 no
    C2 C3 H3B . . . 109.00 no
    C3 C4 H4A . . . 109.00 no
    C5 C4 H4B . . . 109.00 no
    C3 C4 H4B . . . 109.00 no
    H4A C4 H4B . . . 108.00 no
    C5 C4 H4A . . . 109.00 no
    C6 C7 H7 . . . 107.00 no
    C8 C7 H7 . . . 107.00 no
    C18 C7 H7 . . . 107.00 no
    C9 C10 H10A . . . 109.00 no
    C9 C10 H10B . . . 109.00 no
    C11 C10 H10A . . . 109.00 no
    H10A C10 H10B . . . 108.00 no
    C11 C10 H10B . . . 109.00 no
    C10 C11 H11B . . . 109.00 no
    C10 C11 H11A . . . 109.00 no
    H11A C11 H11B . . . 108.00 no
    C12 C11 H11A . . . 109.00 no
    C12 C11 H11B . . . 109.00 no
    C13 C12 H12A . . . 109.00 no
    C13 C12 H12B . . . 109.00 no
    H12A C12 H12B . . . 108.00 no
    C11 C12 H12A . . . 109.00 no
    C11 C12 H12B . . . 109.00 no
    N1 C14 H14A . . . 109.00 no
    C15 C14 H14A . . . 109.00 no
    N1 C14 H14B . . . 109.00 no
    H14A C14 H14B . . . 108.00 no
    C15 C14 H14B . . . 109.00 no
    H16B C16A H16C . . . 108.00 no
    O3 C16A H16B . . . 110.00 no
    C17A C16A H16C . . . 110.00 no
    C17A C16A H16B . . . 110.00 no
    O3 C16A H16C . . . 110.00 no
    C17B C16B H16D . . . 112.00 no
    C17B C16B H16E . . . 112.00 no
    O3 C16B H16E . . . 112.00 no
    O3 C16B H16D . . . 111.00 no
    H16D C16B H16E . . . 110.00 no
    H17A C17A H17C . . . 109.00 no
    H17B C17A H17C . . . 110.00 no
    C16A C17A H17B . . . 109.00 no
    C16A C17A H17C . . . 109.00 no
    C16A C17A H17A . . . 110.00 no
    H17A C17A H17B . . . 109.00 no
    C16B C17B H17D . . . 109.00 no
    C16B C17B H17E . . . 110.00 no
    H17D C17B H17F . . . 109.00 no
    H17E C17B H17F . . . 110.00 no
    C16B C17B H17F . . . 109.00 no
    H17D C17B H17E . . . 110.00 no
    C20 C19 H19 . . . 120.00 no
    C18 C19 H19 . . . 120.00 no
    C22 C21 H21 . . . 121.00 no
    C20 C21 H21 . . . 121.00 no
    C21 C22 H22 . . . 119.00 no
    C23 C22 H22 . . . 119.00 no
loop_
    _geom_torsion_atom_site_label_1
    _geom_torsion_atom_site_label_2
    _geom_torsion_atom_site_label_3
    _geom_torsion_atom_site_label_4
    _geom_torsion_site_symmetry_1
    _geom_torsion_site_symmetry_2
    _geom_torsion_site_symmetry_3
    _geom_torsion_site_symmetry_4
    _geom_torsion
    _geom_torsion_publ_flag
    C16A O3 C15 O2 . . . . 0.7(6) no
    C16A O3 C15 C14 . . . . 179.5(4) no
    C15 O3 C16A C17A . . . . -163.9(6) no
    C14 N1 C9 C8 . . . . 177.7(3) no
    C9 N1 C14 C15 . . . . -81.1(3) no
    C14 N1 C5 C4 . . . . -1.8(4) no
    C5 N1 C14 C15 . . . . 84.6(3) no
    C14 N1 C5 C6 . . . . 179.7(3) no
    C9 N1 C5 C4 . . . . 164.0(3) no
    C5 N1 C9 C8 . . . . 12.1(4) no
    C5 N1 C9 C10 . . . . -165.8(3) no
    C14 N1 C9 C10 . . . . -0.2(4) no
    C9 N1 C5 C6 . . . . -14.5(4) no
    C2 C1 C6 C7 . . . . -173.2(3) no
    C6 C1 C2 C3 . . . . -33.1(5) no
    O1 C1 C6 C7 . . . . 5.4(4) no
    O1 C1 C6 C5 . . . . -175.2(3) no
    O1 C1 C2 C3 . . . . 148.3(4) no
    C2 C1 C6 C5 . . . . 6.2(5) no
    C1 C2 C3 C4 . . . . 54.1(5) no
    C2 C3 C4 C5 . . . . -48.2(5) no
    C3 C4 C5 N1 . . . . -157.2(3) no
    C3 C4 C5 C6 . . . . 21.3(4) no
    C4 C5 C6 C1 . . . . -0.6(4) no
    C4 C5 C6 C7 . . . . 178.8(3) no
    N1 C5 C6 C1 . . . . 177.8(3) no
    N1 C5 C6 C7 . . . . -2.8(4) no
    C5 C6 C7 C8 . . . . 19.6(4) no
    C1 C6 C7 C8 . . . . -160.9(2) no
    C5 C6 C7 C18 . . . . -106.0(3) no
    C1 C6 C7 C18 . . . . 73.4(3) no
    C8 C7 C18 C19 . . . . -45.0(3) no
    C8 C7 C18 C23 . . . . 133.2(3) no
    C6 C7 C8 C13 . . . . 153.5(2) no
    C18 C7 C8 C9 . . . . 104.1(3) no
    C6 C7 C18 C23 . . . . -102.6(3) no
    C6 C7 C18 C19 . . . . 79.3(3) no
    C6 C7 C8 C9 . . . . -22.1(3) no
    C18 C7 C8 C13 . . . . -80.4(3) no
    C7 C8 C13 C12 . . . . 179.1(3) no
    C9 C8 C13 O4 . . . . 172.3(3) no
    C7 C8 C9 N1 . . . . 7.6(4) no
    C7 C8 C9 C10 . . . . -174.6(3) no
    C7 C8 C13 O4 . . . . -3.3(4) no
    C13 C8 C9 N1 . . . . -167.8(2) no
    C9 C8 C13 C12 . . . . -5.2(4) no
    C13 C8 C9 C10 . . . . 10.0(4) no
    C8 C9 C10 C11 . . . . 17.9(4) no
    N1 C9 C10 C11 . . . . -164.2(3) no
    C9 C10 C11 C12 . . . . -49.8(4) no
    C10 C11 C12 C13 . . . . 54.3(4) no
    C11 C12 C13 C8 . . . . -27.2(4) no
    C11 C12 C13 O4 . . . . 155.2(3) no
    N1 C14 C15 O3 . . . . -175.9(3) no
    N1 C14 C15 O2 . . . . 2.8(5) no
    C7 C18 C19 C20 . . . . 176.5(3) no
    C23 C18 C19 C20 . . . . -1.7(4) no
    C7 C18 C23 O5 . . . . 3.0(5) no
    C7 C18 C23 C22 . . . . -175.7(3) no
    C19 C18 C23 O5 . . . . -178.8(3) no
    C19 C18 C23 C22 . . . . 2.5(5) no
    C18 C19 C20 Br1 . . . . -178.9(2) no
    C18 C19 C20 C21 . . . . -0.5(5) no
    Br1 C20 C21 C22 . . . . -179.7(3) no
    C19 C20 C21 C22 . . . . 1.9(5) no
    C20 C21 C22 C23 . . . . -1.1(6) no
    C21 C22 C23 O5 . . . . -179.9(4) no
    C21 C22 C23 C18 . . . . -1.1(6) no
loop_
    _geom_hbond_atom_site_label_D
    _geom_hbond_atom_site_label_H
    _geom_hbond_atom_site_label_A
    _geom_hbond_site_symmetry_A
    _geom_hbond_distance_DH
    _geom_hbond_distance_HA
    _geom_hbond_distance_DA
    _geom_hbond_angle_DHA
    _geom_hbond_publ_flag
    O5 H5 O1 . 0.83(3) 1.91(3) 2.709(4) 163(6) yes
    C7 H7 O5 . 0.98 2.47 2.917(4) 107 no
    C10 H10A O4 7_655 0.97 2.41 3.228(4) 142 yes
    C14 H14B O4 7_655 0.97 2.42 3.267(4) 146 yes
_iucr_refine_instructions_details
;
TITL wm5239 in Pbca
CELL  0.71073   8.8287  14.2531  33.1222   90.000   90.000   90.000
ZERR     8.00   0.0003   0.0005   0.0011    0.000    0.000    0.000
LATT   1
SYMM  1/2 - X, - Y, 1/2 + Z
SYMM  1/2 + X, 1/2 - Y, - Z
SYMM  - X, 1/2 + Y, 1/2 - Z
SFAC  C    H    N    O    BR
UNIT  184 192 8 40 8
MERG   2
OMIT    -4.00  57.00
DFIX 0.82 0.02 O5 H5
EADP C17A C17B
EADP C16A C16B
EQIV $1 -x+3/2, y+1/2, z
HTAB C10 O4_$1
HTAB C14 O4_$1
HTAB O5 O1
HTAB C10 O4_$1
HTAB C14 O4_$1
HTAB O5 O1
FMAP   2
PLAN    3
SIZE     0.080   0.110   0.320
ACTA
BOND
BOND   $H
CONF
L.S.  13
WGHT    0.052000    5.059300
FVAR       1.91800   0.76816
C1    1    0.347192   -0.190816    0.345643    11.00000    0.04904    0.04784 =
         0.04941    0.00183   -0.00331   -0.01322
C2    1    0.192634   -0.160476    0.332520    11.00000    0.04604    0.07181 =
         0.07443    0.00854   -0.01442   -0.01962
AFIX  23
H2A   2    0.196277   -0.141402    0.304425    11.00000   -1.20000
H2B   2    0.123456   -0.213113    0.334659    11.00000   -1.20000
AFIX   0
C3    1    0.135784   -0.082895    0.356865    11.00000    0.04022    0.10968 =
         0.08385   -0.01026   -0.01066    0.00118
AFIX  23
H3A   2    0.118267   -0.104872    0.384186    11.00000   -1.20000
H3B   2    0.039426   -0.062250    0.345955    11.00000   -1.20000
AFIX   0
C4    1    0.243195   -0.000713    0.358094    11.00000    0.03662    0.06479 =
         0.06230    0.00184   -0.00469    0.00903
AFIX  23
H4A   2    0.209683    0.043389    0.378531    11.00000   -1.20000
H4B   2    0.241513    0.031165    0.332224    11.00000   -1.20000
AFIX   0
C5    1    0.403006   -0.031391    0.367398    11.00000    0.03468    0.04350 =
         0.03638    0.00443    0.00115    0.00269
C6    1    0.450476   -0.120573    0.361249    11.00000    0.03404    0.03954 =
         0.03457    0.00210    0.00035   -0.00678
C7    1    0.610898   -0.150662    0.369810    11.00000    0.04209    0.02531 =
         0.03656   -0.00113   -0.00235    0.00004
AFIX  13
H7    2    0.606010   -0.211022    0.383919    11.00000   -1.20000
AFIX   0
C8    1    0.684268   -0.081240    0.398117    11.00000    0.03491    0.02863 =
         0.03206   -0.00262    0.00278    0.00091
C9    1    0.633654    0.007395    0.402117    11.00000    0.03589    0.03262 =
         0.03643    0.00019    0.00216    0.00091
C10   1    0.715741    0.078224    0.427595    11.00000    0.05588    0.03572 =
         0.06582   -0.01510   -0.00715    0.00237
AFIX  23
H10A  2    0.716187    0.138184    0.413743    11.00000   -1.20000
H10B  2    0.661968    0.086231    0.452900    11.00000   -1.20000
AFIX   0
C11   1    0.875663    0.049383    0.436242    11.00000    0.05812    0.05249 =
         0.08312   -0.01886   -0.01646   -0.00588
AFIX  23
H11A  2    0.935325    0.054584    0.411752    11.00000   -1.20000
H11B  2    0.918849    0.091455    0.456176    11.00000   -1.20000
AFIX   0
C12   1    0.883480   -0.048559    0.451501    11.00000    0.05954    0.05480 =
         0.06215   -0.01207   -0.02512    0.00621
AFIX  23
H12A  2    0.835682   -0.051752    0.477834    11.00000   -1.20000
H12B  2    0.988771   -0.066569    0.454652    11.00000   -1.20000
AFIX   0
C13   1    0.806642   -0.116229    0.423459    11.00000    0.04064    0.03858 =
         0.04371   -0.00176   -0.00266    0.00486
C14   1    0.443795    0.131169    0.389585    11.00000    0.05182    0.03296 =
         0.05706    0.00091   -0.00065    0.01079
AFIX  23
H14A  2    0.376531    0.147308    0.367495    11.00000   -1.20000
H14B  2    0.528715    0.174323    0.388931    11.00000   -1.20000
AFIX   0
C15   1    0.359665    0.143083    0.429241    11.00000    0.05299    0.04680 =
         0.06412   -0.00510    0.00037    0.01062
PART    1
C16A  1    0.217280    0.244491    0.470395    21.00000    0.09806    0.06026 =
         0.06954   -0.00677    0.01995    0.01268
AFIX  23
H16B  2    0.152571    0.191224    0.476288    21.00000   -1.20000
H16C  2    0.286949    0.252852    0.492752    21.00000   -1.20000
AFIX   0
C17A  1    0.125626    0.328988    0.464976    21.00000    0.13287    0.13420 =
         0.06119   -0.00521    0.01142    0.08453
AFIX  33
H17A  2    0.067937    0.340565    0.489034    21.00000   -1.50000
H17B  2    0.058002    0.320344    0.442586    21.00000   -1.50000
H17C  2    0.190755    0.381538    0.459750    21.00000   -1.50000
AFIX   0
PART    2
C16B  1    0.261302    0.280792    0.468453   -21.00000    0.09806    0.06026 =
         0.06954   -0.00677    0.01995    0.01268
AFIX  23
H16D  2    0.304085    0.253291    0.492692   -21.00000   -1.20000
H16E  2    0.292022    0.345976    0.466504   -21.00000   -1.20000
AFIX   0
C17B  1    0.107607    0.271458    0.467365   -21.00000    0.13287    0.13420 =
         0.06119   -0.00521    0.01142    0.08453
AFIX  33
H17D  2    0.063734    0.304353    0.489791   -21.00000   -1.50000
H17E  2    0.081346    0.206202    0.468953   -21.00000   -1.50000
H17F  2    0.069560    0.297248    0.442585   -21.00000   -1.50000
AFIX   0
PART    0
C18   1    0.704048   -0.165476    0.331579    11.00000    0.03712    0.04230 =
         0.03723   -0.01098   -0.00724    0.00684
C19   1    0.764721   -0.089181    0.311186    11.00000    0.03288    0.05145 =
         0.03788   -0.00678   -0.00166    0.00517
AFIX  43
H19   2    0.743859   -0.028659    0.320083    11.00000   -1.20000
AFIX   0
C20   1    0.855509   -0.102389    0.277902    11.00000    0.03928    0.08276 =
         0.04103   -0.00700   -0.00192    0.00509
C21   1    0.889397   -0.191859    0.264177    11.00000    0.04999    0.11062 =
         0.04700   -0.02784   -0.00085    0.01996
AFIX  43
H21   2    0.953273   -0.200393    0.242155    11.00000   -1.20000
AFIX   0
C22   1    0.827761   -0.266826    0.283428    11.00000    0.07296    0.07008 =
         0.06442   -0.03338   -0.00916    0.02470
AFIX  43
H22   2    0.848756   -0.326926    0.274037    11.00000   -1.20000
AFIX   0
C23   1    0.733981   -0.255909    0.316855    11.00000    0.05737    0.04883 =
         0.05642   -0.01918   -0.00857    0.01197
N1    3    0.499707    0.035704    0.383661    11.00000    0.03875    0.03040 =
         0.04664   -0.00116   -0.00206    0.00596
O1    4    0.386760   -0.273518    0.342494    11.00000    0.06631    0.04637 =
         0.07898   -0.00608   -0.00769   -0.01894
O2    4    0.344792    0.083064    0.453912    11.00000    0.12786    0.07384 =
         0.07391    0.01742    0.03613    0.03402
O3    4    0.303287    0.227607    0.432223    11.00000    0.08294    0.05653 =
         0.07541   -0.01021    0.01143    0.02551
O4    4    0.842810   -0.198501    0.423076    11.00000    0.06845    0.03873 =
         0.08059   -0.00527   -0.02631    0.01621
O5    4    0.676221   -0.334003    0.334759    11.00000    0.09856    0.03750 =
         0.08522   -0.01813   -0.00743    0.00669
BR1   5    0.939213    0.003636    0.251379    11.00000    0.07601    0.11992 =
         0.06076    0.00166    0.02581   -0.01832
H5    2    0.583911   -0.327386    0.338848    11.00000   -1.50000
HKLF 4
REM  wm5239 in Pbca
REM R1 =  0.0589 for    3379 Fo > 4sig(Fo)  and  0.0960 for all    5281 data
REM    281 parameters refined using      1 restraints
END
WGHT      0.0520      5.0594
REM Highest difference peak  0.532,  deepest hole -0.594,  1-sigma level  0.054
Q1    1   0.9878  0.0222  0.2709  11.00000  0.05    0.53
Q2    1   0.1701 -0.0618  0.3280  11.00000  0.05    0.49
Q3    1   0.9530 -0.0594  0.2469  11.00000  0.05    0.47
;
