# Supplementary material for: Crystal structure of ethyl 2-[9-(5-bromo-2-hy­droxy­phen­yl)-1,8-dioxo-1,2,3,4,5,6,7,8,9,10-deca­hydro­acridin-10-yl]acetate
Source: Acta Crystallogr E Crystallogr Commun. 2015 Nov 25;71(Pt 12):o989–90. doi: 10.1107/S2056989015022240 (PMC4719938; doi:10.1107/S2056989015022240)
Supplement: Supplementary file 2 [file e-71-0o989-Isup2.hkl]

#
# h,k,l, Fc-squared, Fo-squared, sigma(Fo-squared), status flag
#
data_I
_shelx_title ' wm5239 in Pbca'
_shelx_refln_list_code          4
_shelx_F_calc_maximum      442.46
_exptl_crystal_F_000      1952.00
_reflns_d_resolution_high  0.7448

loop_
 _space_group_symop_operation_xyz
 'x, y, z'
 '-x+1/2, -y, z+1/2'
 'x+1/2, -y+1/2, -z'
 '-x, y+1/2, -z+1/2'
 '-x, -y, -z'
 'x-1/2, y, -z-1/2'
 '-x-1/2, y-1/2, z'
 'x, -y-1/2, z-1/2'

_cell_length_a     8.8287
_cell_length_b    14.2531
_cell_length_c    33.1222
_cell_angle_alpha  90.000
_cell_angle_beta   90.000
_cell_angle_gamma  90.000

_shelx_F_squared_multiplier     1.000

loop_
 _refln_index_h
 _refln_index_k
 _refln_index_l
 _refln_F_squared_calc
 _refln_F_squared_meas
 _refln_F_squared_sigma
 _refln_observed_status
   2   0   0      23012.98      27315.82       254.03 o
   4   0   0      20478.91      20370.95       309.07 o
   6   0   0        438.55        370.40        41.22 o
   8   0   0        291.24        273.62        35.03 o
  10   0   0        177.75        151.55        36.15 o
   2   1   0       2602.71       3525.15        52.66 o
   4   1   0       1528.05       2138.68        42.61 o
   6   1   0       1431.16       1325.19        45.14 o
   8   1   0        198.51        137.46        18.66 o
  10   1   0          8.02        -24.12        21.32 o
   2   2   0      69584.67      68583.04       366.36 o
   4   2   0       2022.27       2520.44        44.77 o
   6   2   0       5193.15       4770.00        82.69 o
   8   2   0        195.58        235.16        25.87 o
  10   2   0        269.89        280.34        31.25 o
   2   3   0      20940.99      21224.20       173.44 o
   4   3   0        240.78        177.82        40.73 o
   6   3   0       3556.53       3681.51        67.70 o
   8   3   0        390.14        403.90        31.05 o
  10   3   0        119.88         73.76        32.98 o
   0   4   0      33730.61      36970.05       362.76 o
   2   4   0      10075.68      10662.73       112.74 o
   4   4   0        952.11        981.16        25.62 o
   6   4   0       4955.41       4621.34        64.89 o
   8   4   0         22.99         78.82        26.50 o
  10   4   0         45.48         34.76        26.91 o
   2   5   0       5881.69       6090.61        72.52 o
   4   5   0        265.48        184.04        10.79 o
   6   5   0        114.22        142.58        14.54 o
   8   5   0        109.65         90.66        23.47 o
  10   5   0         88.57         47.28        25.52 o
   0   6   0      12320.06      12188.66       104.37 o
   2   6   0      22180.90      22140.50       152.96 o
   4   6   0        302.28        296.26        22.04 o
   6   6   0       1267.43       1239.36        41.84 o
   8   6   0        531.51        583.87        43.46 o
  10   6   0         17.79          0.23        23.46 o
   2   7   0         15.55         90.87        13.67 o
   4   7   0        395.82        539.95        39.37 o
   6   7   0       1205.20       1034.29        32.05 o
   8   7   0        120.78         98.14        23.25 o
  10   7   0          0.51        -24.28        50.01 o
   0   8   0       7363.98       7316.46       133.42 o
   2   8   0       3644.56       3474.87        55.22 o
   4   8   0       1329.44       1290.30        43.33 o
   6   8   0       2149.29       1941.39        57.72 o
   8   8   0        518.28        516.17        44.64 o
  10   8   0        488.06        620.89        65.04 o
   2   9   0       1514.02       1310.20        37.85 o
   4   9   0         13.31         22.23        15.20 o
   6   9   0          2.25         41.13        18.54 o
   8   9   0         49.80          3.08        23.29 o
  10   9   0         24.53          7.21        32.24 o
   0  10   0       1154.07       1197.99        49.16 o
   2  10   0        437.51        412.34        25.63 o
   4  10   0          0.30          6.54        20.11 o
   6  10   0        207.54        186.38        27.65 o
   8  10   0        200.27        228.77        34.85 o
  10  10   0        371.51        468.35        69.56 o
   2  11   0       4688.65       4309.25       101.28 o
   4  11   0       1299.29       1396.49        46.86 o
   6  11   0          3.84         -2.74        19.13 o
   8  11   0         62.67         51.15        24.90 o
   0  12   0       2775.92       3024.65        79.65 o
   2  12   0       2341.86       2153.32        75.29 o
   4  12   0        106.62        129.85        20.10 o
   6  12   0         26.84         18.48        20.83 o
   8  12   0         26.12         49.99        25.55 o
   2  13   0         16.81         49.31        20.56 o
   4  13   0        107.27         76.78        21.79 o
   6  13   0        150.65        172.38        33.70 o
   8  13   0         20.01         19.59        30.52 o
   0  14   0        286.97        426.35        41.94 o
   2  14   0          4.00         19.13        21.85 o
   4  14   0         59.72         67.46        18.82 o
   6  14   0         40.37         74.11        28.04 o
   8  14   0         16.40         26.78        66.09 o
   2  15   0        734.29        734.51        52.47 o
   4  15   0         37.19         34.04        23.02 o
   6  15   0          1.17         29.27        51.61 o
   0  16   0          6.17        -14.56        39.16 o
   2  16   0         15.22         13.83        22.43 o
   4  16   0          3.47          1.02        24.10 o
   6  16   0          4.78         99.33        55.47 o
   2  17   0         43.89         21.25        26.45 o
   4  17   0        183.68        231.28        54.49 o
   0  18   0         16.55        -12.00        49.82 o
   2  18   0          2.33          0.81        28.67 o
   4  18   0          4.81         -2.65        42.03 o
   2   1   1      50362.28      50780.97        89.06 o
   3   1   1         71.85         80.51         5.22 o
   4   1   1      35627.55      36826.20       142.08 o
   5   1   1        287.17        227.26        12.07 o
   6   1   1       3527.01       3477.53        51.25 o
   7   1   1          0.09         -7.51         9.72 o
   8   1   1         82.91        107.90        12.90 o
   9   1   1          1.32         -0.74        11.24 o
  10   1   1        180.25        146.44        17.51 o
  11   1   1         16.19         43.56        18.92 o
   0   2   1      31522.05      35466.80       192.98 o
   1   2   1       5980.45       6354.23        39.73 o
   2   2   1       4143.81       4195.78        30.02 o
   3   2   1          0.02          8.71         3.30 o
   4   2   1        770.96        892.00        18.55 o
   5   2   1        685.75        685.09        18.39 o
   6   2   1         37.28         34.00         8.64 o
   7   2   1         11.98         14.26         9.20 o
   8   2   1         13.18         26.72        11.20 o
   9   2   1         34.31          5.58        11.71 o
  10   2   1          0.22         21.68        14.25 o
  11   2   1          6.02         -8.24        17.60 o
   1   3   1       1768.22       1497.06        21.08 o
   2   3   1       5843.13       6038.01        42.31 o
   3   3   1         65.52         79.54         5.07 o
   4   3   1      21518.34      20966.29        79.42 o
   5   3   1        828.38        823.21        19.45 o
   6   3   1       4230.96       4377.78        49.75 o
   7   3   1         72.35        100.72        11.67 o
   8   3   1        486.05        365.32        20.07 o
   9   3   1          3.01          7.08        14.48 o
  10   3   1        185.53        151.01        21.45 o
  11   3   1        106.27         59.94        18.70 o
   0   4   1        322.53        272.41        23.59 o
   1   4   1        104.43        151.89         5.64 o
   2   4   1        800.86        739.29        17.38 o
   3   4   1       1037.77       1146.99        19.61 o
   4   4   1         52.12         45.43         4.57 o
   5   4   1          4.15         15.96         6.73 o
   6   4   1          2.07         61.73         9.21 o
   7   4   1        269.83        254.50        15.30 o
   8   4   1          2.83          4.02        11.84 o
   9   4   1         13.85         18.44        16.37 o
  10   4   1         91.70         79.10        26.44 o
  11   4   1         22.83         24.05        18.15 o
   1   5   1        116.97        170.05         6.60 o
   2   5   1      10301.55       9455.07        70.37 o
   3   5   1        509.04        570.28        16.02 o
   4   5   1       8811.78       8656.54        71.78 o
   5   5   1         70.04         90.45         7.06 o
   6   5   1       1147.29       1156.44        27.04 o
   7   5   1        114.12        110.90        12.83 o
   8   5   1         37.84         24.87        12.25 o
   9   5   1        131.65        129.82        20.98 o
  10   5   1        191.10        120.25        20.19 o
  11   5   1          0.36        -34.70        20.83 o
   0   6   1       4526.14       4803.44        58.21 o
   1   6   1          4.80          4.00         3.44 o
   2   6   1         28.08         19.45         7.18 o
   3   6   1        582.04        565.86        18.28 o
   4   6   1        351.60        404.19        13.26 o
   5   6   1          0.78          9.90         5.36 o
   6   6   1         12.64         13.68         7.60 o
   7   6   1        114.52         90.49        12.19 o
   8   6   1         24.31         22.45        17.00 o
   9   6   1          0.49        -20.48        17.70 o
  10   6   1         16.68         10.81        19.23 o
  11   6   1          2.23         20.04        22.53 o
   1   7   1       3895.00       4290.88        32.67 o
   2   7   1       4990.48       4989.86        34.72 o
   3   7   1          9.19         13.64         6.88 o
   4   7   1       9177.82       8988.24        93.86 o
   5   7   1       3044.54       2943.59        33.74 o
   6   7   1       1941.02       1928.41        37.76 o
   7   7   1        547.56        491.79        27.18 o
   8   7   1        153.18        173.36        20.14 o
   9   7   1         21.94         17.04        19.54 o
  10   7   1        242.19        180.98        26.72 o
  11   7   1        118.82        118.18        25.13 o
   0   8   1        774.05        980.13        42.92 o
   1   8   1       3089.56       3686.82        33.46 o
   2   8   1        294.46        366.13        13.35 o
   3   8   1         20.90         40.61         6.05 o
   4   8   1          2.39         10.38         7.91 o
   5   8   1        462.18        493.59        21.15 o
   6   8   1        110.62        148.02        14.17 o
   7   8   1        153.26        165.11        19.46 o
   8   8   1         63.42        108.48        19.07 o
   9   8   1         70.15         98.98        20.62 o
  10   8   1        243.96        236.35        31.11 o
   1   9   1        122.30        140.13         9.15 o
   2   9   1        964.17        920.19        20.07 o
   3   9   1         26.75         28.02         6.51 o
   4   9   1       1705.42       1617.63        34.30 o
   5   9   1        186.75        193.24        13.91 o
   6   9   1       2889.98       2921.13        56.54 o
   7   9   1         16.11         17.62        14.73 o
   8   9   1          0.16         -8.28        16.04 o
   9   9   1         42.63         45.21        20.95 o
  10   9   1         22.76         47.31        25.80 o
   0  10   1       3250.37       3669.58        59.11 o
   1  10   1        583.37        602.61        20.45 o
   2  10   1         40.38         56.01        12.75 o
   3  10   1         55.06         48.41         7.42 o
   4  10   1         93.13         73.54         8.41 o
   5  10   1          0.30         -9.86         9.55 o
   6  10   1          6.30         13.30        13.96 o
   7  10   1         11.51         14.38        15.26 o
   8  10   1          1.33         27.38        16.68 o
   9  10   1          3.93         13.46        20.85 o
  10  10   1         24.16        148.71        32.94 o
   1  11   1         13.30         26.18        10.84 o
   2  11   1        933.53        960.51        28.96 o
   3  11   1        636.71        634.58        24.44 o
   4  11   1        590.41        598.80        23.60 o
   5  11   1         82.41         60.21        12.21 o
   6  11   1          4.13         16.77        14.58 o
   7  11   1          5.14          6.96        15.86 o
   8  11   1         15.31         20.89        20.03 o
   9  11   1          5.40          7.24        23.61 o
   0  12   1       1246.49        885.32        31.43 o
   1  12   1        222.18        227.40        17.52 o
   2  12   1        292.28        413.13        25.47 o
   3  12   1        392.54        395.41        21.36 o
   4  12   1         66.81        120.47        14.04 o
   5  12   1         14.08         35.14        12.86 o
   6  12   1         56.51         65.67        16.69 o
   7  12   1         37.63         71.84        19.01 o
   8  12   1          1.08          5.34        19.87 o
   9  12   1          0.14          8.77        23.21 o
   1  13   1         64.71         55.48        11.55 o
   2  13   1       1066.53       1068.56        40.31 o
   3  13   1       1790.26       1574.58        44.58 o
   4  13   1        326.44        359.22        22.21 o
   5  13   1         30.90         47.27        17.10 o
   6  13   1        218.84        236.08        24.69 o
   7  13   1          1.44         22.39        18.71 o
   8  13   1          4.16         61.48        22.75 o
   0  14   1        388.71        557.79        34.85 o
   1  14   1          3.03         -0.09        13.21 o
   2  14   1          0.14         17.77        14.43 o
   3  14   1          1.49         -4.22        13.87 o
   4  14   1        200.17        136.84        15.98 o
   5  14   1          2.44         38.06        18.00 o
   6  14   1         35.71         51.55        20.80 o
   7  14   1          0.25         48.59        21.46 o
   8  14   1          0.09         71.36        37.37 o
   1  15   1          3.25         39.58        15.71 o
   2  15   1         86.90         65.43        17.96 o
   3  15   1         35.25         22.92        13.94 o
   4  15   1         69.85         54.38        15.36 o
   5  15   1         13.98         22.11        20.09 o
   6  15   1         41.24         16.27        34.45 o
   7  15   1          7.25         52.92        33.64 o
   0  16   1         74.32         61.61        24.65 o
   1  16   1         10.80         51.07        17.69 o
   2  16   1         28.71         52.57        15.96 o
   3  16   1         45.96         -1.91        16.46 o
   4  16   1          9.89         38.03        22.81 o
   5  16   1          3.32         -5.73        22.28 o
   6  16   1         44.40        113.69        34.39 o
   1  17   1         89.02        117.40        22.60 o
   2  17   1         12.49         27.73        19.77 o
   3  17   1         36.30         31.97        21.89 o
   4  17   1          9.01         29.93        31.39 o
   5  17   1          1.99          1.59        27.11 o
   0  18   1        123.63        204.89        46.38 o
   1  18   1         16.41         28.06        21.12 o
   2  18   1         43.80         72.23        28.80 o
   3  18   1          5.81         63.68        27.12 o
   4  18   1         60.96         25.81        30.63 o
   1  19   1         77.11        150.12        32.88 o
   2   0   2      26598.18      25984.13       205.10 o
   3   0   2       9794.77      10564.24        89.36 o
   4   0   2       1315.19       1439.58        41.25 o
   5   0   2       1120.19       1283.89        40.00 o
   6   0   2       6672.32       5997.60        93.99 o
   7   0   2         55.39         32.68        12.13 o
   8   0   2       1458.86       1564.70        56.96 o
   9   0   2         66.08         62.14        17.28 o
  10   0   2        429.42        618.62        43.68 o
  11   0   2        139.86        116.97        30.11 o
   1   1   2        113.42        228.97        10.95 o
   2   1   2       1785.29       1942.96        23.70 o
   3   1   2        400.50        480.38        12.09 o
   4   1   2        311.31        424.26        16.87 o
   5   1   2       2097.13       2209.87        33.71 o
   6   1   2        857.03        901.95        28.23 o
   7   1   2         62.01         71.46        11.15 o
   8   1   2        134.71        149.28        14.35 o
   9   1   2         42.29         36.34        11.42 o
  10   1   2          7.01         -1.22        13.03 o
  11   1   2          1.61         -8.16        19.91 o
   0   2   2      19638.28      19497.48       304.23 o
   1   2   2        904.88        852.59        11.81 o
   2   2   2      19787.03      21112.61        69.94 o
   3   2   2       1756.05       1938.34        20.66 o
   4   2   2       3720.95       3694.95        37.03 o
   5   2   2        934.12       1070.66        24.02 o
   6   2   2       4068.90       4023.71        47.13 o
   7   2   2         78.82         62.95        11.01 o
   8   2   2       2367.85       2350.57        48.75 o
   9   2   2          7.52          8.70        12.34 o
  10   2   2        444.17        466.62        27.86 o
  11   2   2         38.51         19.50        20.68 o
   1   3   2       6209.75       6135.77        46.96 o
   2   3   2         78.92        107.37         7.98 o
   3   3   2        653.15        612.47        10.78 o
   4   3   2          1.07         16.88         4.93 o
   5   3   2          1.05         18.16         5.47 o
   6   3   2         11.59         26.66         8.81 o
   7   3   2        213.01        237.75        14.98 o
   8   3   2        118.76        134.52        14.25 o
   9   3   2        340.77        337.38        23.47 o
  10   3   2         36.34         57.19        19.07 o
  11   3   2        111.53         77.46        21.13 o
   0   4   2      35585.70      34163.96       323.64 o
   1   4   2       5495.69       5883.89        35.29 o
   2   4   2      18611.60      18023.98       112.44 o
   3   4   2       5183.99       5119.33        36.38 o
   4   4   2          1.55          2.81         4.35 o
   5   4   2         28.07         26.72         5.19 o
   6   4   2       2457.54       2272.75        34.43 o
   7   4   2        570.52        513.40        21.31 o
   8   4   2       1370.63       1391.06        44.16 o
   9   4   2        326.11        337.92        24.68 o
  10   4   2        146.63        169.65        30.20 o
  11   4   2         52.44         16.23        20.36 o
   1   5   2        626.32        793.10        13.48 o
   2   5   2       1031.50        936.86        18.91 o
   3   5   2          2.62          8.61         4.60 o
   4   5   2       3304.17       3172.69        35.55 o
   5   5   2       1489.79       1638.41        28.40 o
   6   5   2        119.40        168.90        11.54 o
   7   5   2        150.47        138.81        14.69 o
   8   5   2         78.19         97.33        17.00 o
   9   5   2         46.35         29.56        17.80 o
  10   5   2          0.98        -24.00        21.66 o
  11   5   2          5.98          7.06        21.14 o
   0   6   2      40728.02      40172.39       300.92 o
   1   6   2         23.16         27.33         4.67 o
   2   6   2       2489.11       2728.53        47.91 o
   3   6   2       4598.24       5003.66        60.16 o
   4   6   2        336.06        280.17        11.01 o
   5   6   2       1814.94       1853.83        26.63 o
   6   6   2        766.03        737.53        25.23 o
   7   6   2          0.37        -19.72        10.87 o
   8   6   2       2418.20       2366.17        67.82 o
   9   6   2          5.63         10.97        18.10 o
  10   6   2         24.41        -14.07        20.02 o
  11   6   2         66.09         35.40        22.18 o
   1   7   2         58.36         50.84         6.01 o
   2   7   2       5407.17       5231.17        34.53 o
   3   7   2       4830.36       5143.60        54.18 o
   4   7   2        122.10        189.72        24.30 o
   5   7   2         56.32         49.80         7.77 o
   6   7   2         53.25         49.97        10.00 o
   7   7   2        146.38        159.84        18.86 o
   8   7   2         11.34         11.08        15.63 o
   9   7   2         10.46          9.48        16.95 o
  10   7   2         23.20         25.67        20.28 o
  11   7   2          4.31          9.51        22.02 o
   0   8   2      11653.72      11062.47        93.39 o
   1   8   2       2043.26       1928.61        27.03 o
   2   8   2       3543.92       3309.75        33.56 o
   3   8   2        191.44        192.15         7.45 o
   4   8   2         12.85         -4.29         4.22 o
   5   8   2        354.02        303.34        13.95 o
   6   8   2        530.85        544.15        22.28 o
   7   8   2         75.71         52.58        14.42 o
   8   8   2        158.46        161.85        19.25 o
   9   8   2          1.59          3.95        17.73 o
  10   8   2        164.77        179.70        28.87 o
   1   9   2          3.06         20.62         6.96 o
   2   9   2        343.87        393.93        14.22 o
   3   9   2        445.95        421.31        13.72 o
   4   9   2         25.93         47.32         9.06 o
   5   9   2        596.58        613.93        22.19 o
   6   9   2          6.74         25.33        12.18 o
   7   9   2        131.75         82.09        13.87 o
   8   9   2        197.42        135.06        19.59 o
   9   9   2        175.56        255.63        29.61 o
  10   9   2          0.58        -13.20        23.24 o
   0  10   2       3523.43       3364.41        55.83 o
   1  10   2          3.27         15.62         7.94 o
   2  10   2       2211.21       2191.77        31.41 o
   3  10   2          6.81         13.73         6.35 o
   4  10   2         24.02         24.24         7.50 o
   5  10   2        234.87        227.10        14.74 o
   6  10   2        453.93        450.17        25.35 o
   7  10   2        349.46        347.19        25.92 o
   8  10   2          4.05          5.05        18.63 o
   9  10   2          3.56          4.65        20.97 o
  10  10   2         74.01         84.29        27.46 o
   1  11   2        218.61        203.03        16.50 o
   2  11   2         30.46         97.59        12.98 o
   3  11   2        597.77        512.06        20.43 o
   4  11   2         41.67         82.64        11.52 o
   5  11   2        371.18        332.33        20.64 o
   6  11   2         50.14         19.27        14.72 o
   7  11   2         28.46         19.26        16.10 o
   8  11   2          8.71          8.14        18.29 o
   9  11   2         31.52         27.10        21.37 o
   0  12   2       2653.80       2600.80        69.00 o
   1  12   2        782.91        712.04        28.09 o
   2  12   2         38.54         70.35        14.83 o
   3  12   2         56.07         59.06        10.52 o
   4  12   2         44.40         61.19        12.44 o
   5  12   2        230.71        233.64        20.05 o
   6  12   2         69.19         77.67        17.90 o
   7  12   2          9.52         34.57        18.44 o
   8  12   2         41.34         50.34        20.91 o
   9  12   2          5.93         -5.27        22.41 o
   1  13   2         22.81         37.34        12.71 o
   2  13   2         89.48        167.28        19.75 o
   3  13   2        149.63        151.20        15.94 o
   4  13   2          2.60         37.30        12.26 o
   5  13   2        138.47        141.54        18.41 o
   6  13   2         31.87         46.80        18.28 o
   7  13   2         73.86         64.02        19.86 o
   8  13   2         43.61         63.07        25.55 o
   0  14   2          8.06         55.02        18.20 o
   1  14   2          6.12         21.61        14.99 o
   2  14   2        484.19        446.99        30.92 o
   3  14   2         97.29         63.77        14.68 o
   4  14   2          1.66         12.68        12.11 o
   5  14   2         41.34         64.48        20.33 o
   6  14   2         66.40         77.96        21.46 o
   7  14   2          0.67         28.72        23.48 o
   8  14   2          8.87         21.26        26.22 o
   1  15   2          4.54         22.53        13.03 o
   2  15   2          4.48         15.93        16.68 o
   3  15   2          2.72          1.80        16.25 o
   4  15   2         53.65         75.87        17.63 o
   5  15   2         51.20         86.41        24.49 o
   6  15   2         11.12         46.70        27.45 o
   7  15   2          0.50        -10.97        32.85 o
   0  16   2          2.25          7.73        21.62 o
   1  16   2          6.69         34.55        18.29 o
   2  16   2         66.62         65.86        17.07 o
   3  16   2          4.82        -19.62        17.83 o
   4  16   2         10.99         31.70        24.19 o
   5  16   2         70.97         76.63        24.90 o
   6  16   2          3.50         38.63        27.35 o
   1  17   2         74.64        114.08        24.34 o
   2  17   2          1.52         24.34        19.15 o
   3  17   2         91.75         60.44        27.02 o
   4  17   2          4.22         59.36        25.95 o
   5  17   2         88.70        125.54        31.46 o
   0  18   2         66.27         55.70        33.07 o
   1  18   2          0.02         18.23        21.87 o
   2  18   2          0.09          5.49        19.12 o
   3  18   2         75.59         92.53        27.40 o
   1  19   2         22.91         47.54        25.26 o
   1   1   3       3226.00       3361.02        32.97 o
   2   1   3       8429.61       8956.57        39.82 o
   3   1   3       4463.05       4676.59        35.86 o
   4   1   3      13730.41      12760.53        81.50 o
   5   1   3        649.11        662.13        18.30 o
   6   1   3       4492.35       4343.81        57.14 o
   7   1   3          3.47          1.16        10.01 o
   8   1   3          0.58         18.29        10.35 o
   9   1   3          7.69          4.73        11.24 o
  10   1   3         22.00         17.76        16.15 o
  11   1   3        106.66        134.70        24.88 o
   0   2   3       3489.32       3220.49        40.65 o
   1   2   3       1521.26       1486.41        14.78 o
   2   2   3          6.94         25.10         4.40 o
   3   2   3        651.00        696.60        13.04 o
   4   2   3        470.60        578.37        15.23 o
   5   2   3       1365.76       1386.07        27.93 o
   6   2   3         11.94         38.97         8.12 o
   7   2   3        956.72        943.56        27.77 o
   8   2   3        466.47        420.23        21.52 o
   9   2   3          2.43          1.14        12.01 o
  10   2   3         95.28         92.92        16.51 o
  11   2   3         12.08         21.68        21.95 o
   1   3   3       2903.83       2856.54        22.48 o
   2   3   3      36083.14      35431.00        84.41 o
   3   3   3       2189.26       2232.18        28.13 o
   4   3   3       5758.07       5633.43        56.02 o
   5   3   3        256.19        269.15        11.39 o
   6   3   3       6717.38       6699.25        58.07 o
   7   3   3        199.15        204.79        14.21 o
   8   3   3        638.75        658.81        25.64 o
   9   3   3        115.80         98.10        17.81 o
  10   3   3        146.81        151.42        22.45 o
  11   3   3         94.43         80.86        22.93 o
   0   4   3       3639.08       4385.67        74.84 o
   1   4   3       1438.31       1318.17        16.37 o
   2   4   3        886.32       1013.70        15.96 o
   3   4   3       9253.99       9687.56        55.26 o
   4   4   3        125.19        180.24        11.53 o
   5   4   3          1.63         17.30         5.95 o
   6   4   3       1113.36       1065.89        24.26 o
   7   4   3        766.79        695.89        25.28 o
   8   4   3        303.05        328.53        24.16 o
   9   4   3          4.95         21.54        16.05 o
  10   4   3         78.80         69.19        18.33 o
  11   4   3         82.57         52.12        21.73 o
   1   5   3         13.00         11.85         3.70 o
   2   5   3       6818.62       6748.85        50.68 o
   3   5   3       2118.99       2385.54        31.40 o
   4   5   3      24919.06      24678.51       195.63 o
   5   5   3         27.02         31.20         7.16 o
   6   5   3       1657.94       1642.82        39.80 o
   7   5   3        554.61        537.48        27.66 o
   8   5   3          4.23         18.26        12.94 o
   9   5   3         18.68         27.04        16.63 o
  10   5   3         29.45         16.21        21.40 o
  11   5   3          2.61        -28.90        22.84 o
   0   6   3        183.28        182.65        15.72 o
   1   6   3        879.94       1053.65        17.60 o
   2   6   3          0.72         33.84         6.30 o
   3   6   3         21.15         30.51         7.58 o
   4   6   3       2835.05       2848.29        39.46 o
   5   6   3        144.45        148.45         8.79 o
   6   6   3        242.09        214.25        15.16 o
   7   6   3          3.27         -5.72        11.39 o
   8   6   3         63.24         62.05        18.89 o
   9   6   3          0.03         -6.51        16.69 o
  10   6   3        135.91        139.71        23.49 o
  11   6   3          1.56         24.60        23.44 o
   1   7   3       1596.48       1812.31        25.00 o
   2   7   3       7300.82       7030.82        49.96 o
   3   7   3          2.53         -2.26         5.78 o
   4   7   3       3494.79       3451.28        39.20 o
   5   7   3        798.97        739.10        20.27 o
   6   7   3        164.59        154.86        12.58 o
   7   7   3         95.77         78.97        15.00 o
   8   7   3         33.50         46.69        17.64 o
   9   7   3        190.76        177.76        21.18 o
  10   7   3         29.36         39.03        19.08 o
  11   7   3         43.28         27.94        26.70 o
   0   8   3        127.35        167.91        16.25 o
   1   8   3        374.42        422.40        13.25 o
   2   8   3        260.97        224.51         9.71 o
   3   8   3         51.38         64.67         4.84 o
   4   8   3        440.73        438.98        14.19 o
   5   8   3          1.11         -2.84         6.07 o
   6   8   3       1658.37       1531.92        34.56 o
   7   8   3         55.43         41.01        14.46 o
   8   8   3          3.36         13.64        15.75 o
   9   8   3          5.10          9.33        18.01 o
  10   8   3          6.06         11.10        22.53 o
   1   9   3        219.27        207.89        11.50 o
   2   9   3       2743.32       2574.87        34.36 o
   3   9   3         12.64          6.48         3.74 o
   4   9   3       3553.89       3474.96        45.59 o
   5   9   3        237.12        223.45        11.84 o
   6   9   3        230.52        210.08        16.81 o
   7   9   3         28.92         20.61        14.24 o
   8   9   3         50.87         77.29        19.52 o
   9   9   3        274.11        341.95        32.24 o
  10   9   3         55.52         81.42        24.50 o
   0  10   3          2.18         45.78        15.56 o
   1  10   3          9.46         17.45         7.17 o
   2  10   3        124.60         84.61        10.58 o
   3  10   3        192.64        176.31         8.62 o
   4  10   3          4.54          5.92        10.47 o
   5  10   3        370.16        355.37        20.20 o
   6  10   3        593.96        529.96        28.12 o
   7  10   3          4.54        -16.05        17.61 o
   8  10   3         74.40         39.27        22.27 o
   9  10   3         33.14         29.05        20.08 o
  10  10   3         17.51         23.15        20.72 o
   1  11   3        441.01        404.74        18.30 o
   2  11   3       4808.18       4680.39        58.72 o
   3  11   3         60.90         57.47         7.45 o
   4  11   3        198.37        227.12        15.87 o
   5  11   3          0.53          0.30        11.02 o
   6  11   3        440.05        423.35        28.19 o
   7  11   3          4.62         13.48        17.37 o
   8  11   3          0.47         -5.11        18.02 o
   9  11   3         40.94         95.41        24.80 o
   0  12   3        797.26       1094.89        41.14 o
   1  12   3         46.62         59.59        12.85 o
   2  12   3        115.27        107.59        12.91 o
   3  12   3        621.05        588.84        22.02 o
   4  12   3         45.57         38.71        11.45 o
   5  12   3         12.04         10.10        12.30 o
   6  12   3          9.01         38.39        17.28 o
   7  12   3         60.25         13.20        16.50 o
   8  12   3        137.44        130.34        22.85 o
   9  12   3          0.00         25.83        24.75 o
   1  13   3        820.23        835.18        34.34 o
   2  13   3       1869.21       1717.75        54.30 o
   3  13   3        110.69        145.89        14.46 o
   4  13   3        114.28         99.44        14.73 o
   5  13   3         13.83         40.73        15.86 o
   6  13   3         70.50         99.37        20.18 o
   7  13   3          8.91         15.67        22.25 o
   8  13   3         17.62         40.94        25.55 o
   0  14   3        156.85         88.64        18.94 o
   1  14   3         24.53         28.87        14.55 o
   2  14   3        230.27        279.79        25.15 o
   3  14   3         18.44         13.33        15.55 o
   4  14   3          9.57         18.76        14.24 o
   5  14   3          9.88         12.60        16.13 o
   6  14   3         90.59        130.51        25.16 o
   7  14   3         27.14         10.31        23.35 o
   8  14   3         16.41         45.36        32.42 o
   1  15   3         32.61         42.59        14.98 o
   2  15   3         34.58         14.13        16.36 o
   3  15   3        134.29         87.83        15.16 o
   4  15   3         10.92         18.92        14.69 o
   5  15   3          6.31          0.81        21.17 o
   6  15   3          4.95          8.97        24.65 o
   7  15   3          7.39         39.85        25.18 o
   0  16   3          1.40         16.77        25.46 o
   1  16   3         50.54         61.42        16.89 o
   2  16   3          7.50         30.74        17.37 o
   3  16   3         13.02         18.15        17.76 o
   4  16   3         10.91         29.32        19.01 o
   5  16   3         51.75         64.29        28.58 o
   6  16   3         12.59         24.87        28.64 o
   1  17   3         18.58         54.77        22.42 o
   2  17   3          2.26         24.62        18.00 o
   3  17   3          0.73         -5.14        21.61 o
   4  17   3         52.99         23.97        22.30 o
   5  17   3          8.05         27.45        39.05 o
   0  18   3          6.85        -14.95        27.56 o
   1  18   3         31.14        105.79        26.08 o
   2  18   3          7.36         50.85        24.58 o
   3  18   3          2.78          6.08        32.16 o
   1  19   3          7.20         37.83        27.94 o
   1   0   4       2613.91       2612.81        57.23 o
   2   0   4      19960.28      20835.28       172.88 o
   3   0   4       9445.74       9699.85        74.34 o
   4   0   4         74.96         62.54         7.90 o
   5   0   4       1572.50       1652.16        42.07 o
   6   0   4       3777.03       3811.42        70.47 o
   7   0   4         63.56         33.01        14.30 o
   8   0   4       2247.92       2308.43        60.97 o
   9   0   4         48.62         31.47        16.76 o
  10   0   4        346.82        339.82        36.27 o
  11   0   4         42.05         11.96        30.27 o
   1   1   4      10965.04      11300.97        60.94 o
   2   1   4      14485.38      15076.45        70.92 o
   3   1   4      11536.99      11427.58        59.82 o
   4   1   4       1100.80       1219.34        23.98 o
   5   1   4       1179.91       1128.04        26.25 o
   6   1   4          1.00         -3.11         7.72 o
   7   1   4         14.04          3.08         9.65 o
   8   1   4         35.49         53.67        11.45 o
   9   1   4          0.01          9.82        11.66 o
  10   1   4         10.60         10.17        14.07 o
  11   1   4          7.37         24.62        22.52 o
   0   2   4      11202.36      12223.77        90.69 o
   1   2   4      36694.68      38323.45       173.98 o
   2   2   4      22833.94      22257.56        91.94 o
   3   2   4       1395.14       1505.78        19.36 o
   4   2   4       1415.43       1452.04        23.50 o
   5   2   4         44.86         41.45         6.75 o
   6   2   4       1958.21       1795.64        32.14 o
   7   2   4        228.79        186.47        13.97 o
   8   2   4       3295.61       3072.85        53.98 o
   9   2   4         20.74         37.74        14.43 o
  10   2   4        350.88        451.40        31.39 o
  11   2   4         34.50         37.63        22.44 o
   1   3   4         52.83         38.91         2.99 o
   2   3   4       1237.16       1204.41        14.38 o
   3   3   4        930.31       1134.05        17.67 o
   4   3   4        509.84        446.06        15.68 o
   5   3   4          3.30          9.34         6.66 o
   6   3   4        722.92        676.73        18.99 o
   7   3   4         53.85         28.89         8.84 o
   8   3   4        307.16        391.01        21.86 o
   9   3   4          9.75          1.16        13.60 o
  10   3   4         22.01         30.47        15.94 o
  11   3   4         27.20         -6.88        19.87 o
   0   4   4      53210.28      50685.23       482.74 o
   1   4   4         31.59         91.72         4.81 o
   2   4   4      13971.77      13804.52        70.32 o
   3   4   4       8158.23       8083.91        54.33 o
   4   4   4        145.58        143.93         8.83 o
   5   4   4       1785.40       1819.54        32.06 o
   6   4   4       1784.19       1729.62        35.89 o
   7   4   4       1210.47       1168.48        32.79 o
   8   4   4       4962.03       4861.93        76.91 o
   9   4   4        376.18        423.84        29.27 o
  10   4   4        181.77        228.69        28.18 o
  11   4   4         17.45         25.84        19.88 o
   1   5   4         77.46         94.05         5.76 o
   2   5   4       6708.23       6742.06        56.89 o
   3   5   4        115.76        223.45        10.90 o
   4   5   4        830.71        736.74        22.91 o
   5   5   4          3.68         10.71         6.51 o
   6   5   4        414.26        508.89        23.06 o
   7   5   4         25.60         21.61        12.25 o
   8   5   4        434.64        424.09        25.65 o
   9   5   4         62.45         40.92        20.09 o
  10   5   4          3.93         -2.70        22.68 o
  11   5   4         18.40        -11.40        23.18 o
   0   6   4       1195.96       1040.45        19.21 o
   1   6   4        969.97        860.81        17.84 o
   2   6   4      14928.15      13897.80        86.58 o
   3   6   4       2013.26       2101.57        34.66 o
   4   6   4         38.88         65.50         6.17 o
   5   6   4         56.47         66.09         8.42 o
   6   6   4       1499.35       1464.64        35.18 o
   7   6   4        117.51         85.01        13.52 o
   8   6   4       1526.66       1572.21        49.70 o
   9   6   4        112.96         83.98        18.95 o
  10   6   4         37.66         29.76        20.42 o
  11   6   4        121.38         77.85        24.81 o
   1   7   4        122.29        210.38        10.01 o
   2   7   4        335.02        335.34        12.42 o
   3   7   4        264.40        256.86        10.88 o
   4   7   4         18.57         36.32        15.07 o
   5   7   4         27.10         40.04         6.58 o
   6   7   4        147.50        179.73        14.35 o
   7   7   4        196.93        236.96        18.57 o
   8   7   4          1.24        -10.61        17.27 o
   9   7   4          9.75          4.11        17.58 o
  10   7   4         73.23         50.37        22.08 o
   0   8   4       3842.96       3754.43        60.50 o
   1   8   4       1797.44       2076.88        30.10 o
   2   8   4        988.93        909.49        19.15 o
   3   8   4         38.47         38.92         4.91 o
   4   8   4         82.86         84.04         8.53 o
   5   8   4        155.51        172.87        12.89 o
   6   8   4         25.61         61.32        11.12 o
   7   8   4         10.24         12.28        12.31 o
   8   8   4        637.99        607.04        34.59 o
   9   8   4         70.77         86.37        20.20 o
  10   8   4          2.44         15.54        23.55 o
   1   9   4        144.55        173.90        10.01 o
   2   9   4        130.92        171.88         9.61 o
   3   9   4        181.69        197.57         8.82 o
   4   9   4        265.08        333.45        13.53 o
   5   9   4         68.04         72.83         9.14 o
   6   9   4         46.44         41.01        13.38 o
   7   9   4         25.54         17.68        13.70 o
   8   9   4        108.35         75.93        19.73 o
   9   9   4         58.36         50.37        21.11 o
  10   9   4         14.13         22.60        28.84 o
   0  10   4       3734.97       3547.57        61.46 o
   1  10   4       1565.20       1554.24        30.60 o
   2  10   4       3781.42       3688.37        43.01 o
   3  10   4        237.25        242.61        11.33 o
   4  10   4          0.34        -10.04        10.40 o
   5  10   4        132.75        119.61        12.61 o
   6  10   4        196.83        183.36        19.76 o
   7  10   4        137.13        132.03        20.82 o
   8  10   4         87.05         59.42        22.17 o
   9  10   4          0.07         22.26        20.85 o
  10  10   4         32.78         50.25        24.68 o
   1  11   4        108.89        136.58        12.50 o
   2  11   4       3094.14       3461.08        47.17 o
   3  11   4          1.26          1.25         5.47 o
   4  11   4         13.47         13.92        10.65 o
   5  11   4          0.15        -12.99        13.73 o
   6  11   4          2.64         20.64        14.55 o
   7  11   4          6.35         40.42        17.48 o
   8  11   4         34.50         27.77        18.11 o
   9  11   4         54.67         23.84        26.56 o
   0  12   4       1171.08       1074.57        41.18 o
   1  12   4       1267.56       1234.41        41.56 o
   2  12   4       3196.06       3079.41        46.32 o
   3  12   4         13.29          8.41         9.16 o
   4  12   4         92.05         98.50        13.25 o
   5  12   4         34.21         34.91        14.31 o
   6  12   4        126.56         81.16        18.34 o
   7  12   4          2.36         -7.50        16.31 o
   8  12   4         80.17        105.17        22.47 o
   9  12   4          2.32         43.97        24.44 o
   1  13   4         17.52         26.14        11.36 o
   2  13   4         38.38         80.22        13.79 o
   3  13   4          1.03         10.96        11.55 o
   4  13   4        333.22        413.16        22.19 o
   5  13   4          1.65         -3.20        14.78 o
   6  13   4         61.03         32.52        17.62 o
   7  13   4          5.48         13.77        20.38 o
   8  13   4         11.56          2.82        21.53 o
   0  14   4         12.41         58.32        20.32 o
   1  14   4        101.09         86.46        14.76 o
   2  14   4        422.27        402.20        26.45 o
   3  14   4        100.52         73.81        14.25 o
   4  14   4        226.59        247.05        20.43 o
   5  14   4          9.46         20.88        19.31 o
   6  14   4          7.17         35.23        22.61 o
   7  14   4          5.95         26.83        22.91 o
   8  14   4         54.61         16.63        24.36 o
   1  15   4          5.42         41.62        17.12 o
   2  15   4         33.16         33.19        15.50 o
   3  15   4          0.52        -21.56        16.85 o
   4  15   4         45.67         53.13        17.22 o
   5  15   4         70.40         49.80        24.10 o
   6  15   4         33.77         29.64        24.96 o
   7  15   4          7.95         11.87        29.42 o
   0  16   4        176.84        198.91        35.84 o
   1  16   4        220.59        178.96        23.04 o
   2  16   4         49.69         45.73        16.21 o
   3  16   4          7.08         22.89        18.72 o
   4  16   4          2.32          1.98        17.04 o
   5  16   4         41.83         80.37        23.45 o
   6  16   4          1.60          5.49        26.12 o
   1  17   4          5.49         33.24        22.17 o
   2  17   4         32.50         67.05        18.29 o
   3  17   4          6.62         39.98        19.08 o
   4  17   4         35.68         40.54        24.29 o
   5  17   4          2.41        -15.91        26.93 o
   0  18   4         56.71         58.91        44.78 o
   1  18   4          4.04         48.10        34.80 o
   2  18   4         53.20         90.09        22.26 o
   3  18   4         35.77         50.58        26.56 o
   1   1   5      24373.49      25008.65        79.49 o
   2   1   5      98577.24      98011.60       416.55 o
   3   1   5        143.71        269.73        10.44 o
   4   1   5       9507.81       8493.94        64.04 o
   5   1   5        613.40        615.49        19.26 o
   6   1   5        553.64        608.18        18.29 o
   7   1   5         68.40         73.14        11.06 o
   8   1   5         48.26         59.15        11.93 o
   9   1   5         25.47         35.06        11.66 o
  10   1   5          5.43          6.43        16.11 o
  11   1   5         21.73         13.65        22.00 o
   0   2   5      17304.45      16041.69       147.38 o
   1   2   5       3051.09       3337.38        22.57 o
   2   2   5       2186.30       2445.21        22.59 o
   3   2   5        411.05        449.04        11.77 o
   4   2   5        188.75        200.14         9.38 o
   5   2   5        818.05        817.32        19.58 o
   6   2   5         86.54         49.84         8.33 o
   7   2   5        940.46        962.98        29.84 o
   8   2   5         18.70         25.32         9.93 o
   9   2   5        236.41        199.55        18.81 o
  10   2   5         10.00         22.27        15.52 o
  11   2   5          1.92         24.00        23.86 o
   1   3   5         31.46        103.79         4.34 o
   2   3   5       2382.57       2244.51        17.69 o
   3   3   5         78.24         54.94         5.49 o
   4   3   5      19936.45      19867.04       110.84 o
   5   3   5        491.08        581.90        19.26 o
   6   3   5       5317.53       5216.73        51.34 o
   7   3   5        406.39        370.76        17.55 o
   8   3   5        583.22        581.27        25.88 o
   9   3   5          6.61          0.45        13.84 o
  10   3   5        138.74        131.38        20.76 o
  11   3   5          6.20         -4.65        20.92 o
   0   4   5      15516.10      15256.18        88.01 o
   1   4   5      17870.92      16989.95        95.89 o
   2   4   5         41.00         22.61         4.83 o
   3   4   5        167.45        245.33         9.37 o
   4   4   5       3783.68       3592.09        42.81 o
   5   4   5        343.13        272.45        12.77 o
   6   4   5        862.68        824.17        24.20 o
   7   4   5        187.08        210.80        14.90 o
   8   4   5         29.24         79.79        17.04 o
   9   4   5        207.80        141.08        19.16 o
  10   4   5          9.41         24.04        20.43 o
  11   4   5          3.43        -20.28        24.26 o
   1   5   5         75.69         61.32         5.01 o
   2   5   5       9039.12       9126.12        67.94 o
   3   5   5        875.79       1043.35        21.81 o
   4   5   5      17035.90      17292.82        89.19 o
   5   5   5        153.02        196.12        15.61 o
   6   5   5       5124.57       5164.19        67.36 o
   7   5   5         90.70         88.47        13.44 o
   8   5   5        295.85        320.02        23.17 o
   9   5   5        135.98        151.59        24.06 o
  10   5   5         12.43         -4.50        19.66 o
  11   5   5          6.57        -18.80        22.85 o
   0   6   5        521.65        506.11        18.09 o
   1   6   5         10.51         19.20         4.37 o
   2   6   5       1951.24       2401.70        38.31 o
   3   6   5       1293.68       1254.49        24.73 o
   4   6   5          1.42          3.50         4.69 o
   5   6   5         14.38         30.58         6.32 o
   6   6   5         29.89         43.02        11.11 o
   7   6   5        101.84        126.86        16.72 o
   8   6   5        325.77        268.34        21.85 o
   9   6   5         23.97         34.60        17.87 o
  10   6   5         11.73         16.19        20.03 o
  11   6   5         31.94         19.61        30.22 o
   1   7   5       2321.51       2285.67        30.53 o
   2   7   5         66.00         50.74         5.49 o
   3   7   5          1.53         12.72         6.82 o
   4   7   5       2949.64       2931.27        40.06 o
   5   7   5        809.08        821.87        25.48 o
   6   7   5       2660.19       2665.43        49.72 o
   7   7   5        647.31        681.11        31.05 o
   8   7   5         62.54         31.28        16.91 o
   9   7   5        120.83        132.73        22.04 o
  10   7   5         26.80         43.69        24.33 o
   0   8   5        119.35        267.08        15.77 o
   1   8   5          6.81          3.47         5.78 o
   2   8   5        234.86        204.56        10.69 o
   3   8   5        177.95        176.08        10.59 o
   4   8   5       1571.87       1483.72        29.07 o
   5   8   5         69.93         67.83         8.40 o
   6   8   5        734.37        627.62        25.18 o
   7   8   5        178.83        141.26        17.09 o
   8   8   5          5.37         33.77        16.53 o
   9   8   5        182.14        149.80        22.88 o
  10   8   5         96.63        142.56        26.50 o
   1   9   5         74.64        109.11         9.11 o
   2   9   5       2079.31       1860.72        30.55 o
   3   9   5          3.83          8.08         4.77 o
   4   9   5        628.92        696.33        23.73 o
   5   9   5        226.28        218.86        14.66 o
   6   9   5        496.69        549.31        27.77 o
   7   9   5          0.51          1.56        15.79 o
   8   9   5         18.60         14.02        17.51 o
   9   9   5          0.02         20.70        20.94 o
  10   9   5         72.33         55.48        22.82 o
   0  10   5        123.72         77.42        13.12 o
   1  10   5        190.91        187.92        11.75 o
   2  10   5        484.12        617.54        19.08 o
   3  10   5        315.76        325.70        13.12 o
   4  10   5        166.72        125.68        11.37 o
   5  10   5        322.08        285.42        20.83 o
   6  10   5        245.06        209.96        20.20 o
   7  10   5         13.77         -1.40        15.94 o
   8  10   5         45.05         51.69        20.68 o
   9  10   5          1.78         19.95        19.60 o
  10  10   5         15.78         -3.18        21.69 o
   1  11   5        263.54        224.78        16.49 o
   2  11   5          9.82         23.46         9.40 o
   3  11   5        328.21        306.36        13.32 o
   4  11   5       1496.04       1449.49        39.18 o
   5  11   5         49.57         49.73        17.48 o
   6  11   5        644.43        573.20        30.94 o
   7  11   5          4.32         15.97        17.74 o
   8  11   5         11.08          4.00        18.61 o
   9  11   5          1.58        -12.54        21.55 o
   0  12   5         59.82         34.76        14.10 o
   1  12   5        325.99        281.97        17.18 o
   2  12   5        259.50        367.50        18.39 o
   3  12   5         31.86         48.26        11.06 o
   4  12   5         29.61          0.76        10.94 o
   5  12   5          3.39          5.09        14.25 o
   6  12   5        316.36        271.07        25.64 o
   7  12   5          8.62         18.01        17.93 o
   8  12   5          0.57         28.45        22.37 o
   9  12   5          3.75         34.25        24.56 o
   1  13   5         86.59         86.81        13.53 o
   2  13   5        884.39        916.28        34.45 o
   3  13   5       1442.89       1280.88        36.27 o
   4  13   5        547.47        441.03        24.13 o
   5  13   5         37.46         31.82        16.04 o
   6  13   5          5.04         22.77        17.29 o
   7  13   5          6.23         -4.04        19.99 o
   8  13   5          5.14         20.48        22.52 o
   0  14   5        442.72        519.64        33.72 o
   1  14   5         30.82         36.06        13.20 o
   2  14   5        152.84         94.75        17.02 o
   3  14   5          0.00         21.78        11.99 o
   4  14   5          3.00         27.99        13.37 o
   5  14   5         17.81         13.59        18.80 o
   6  14   5         15.25         12.73        20.98 o
   7  14   5         36.26         28.09        22.98 o
   1  15   5          7.73         16.35        13.40 o
   2  15   5         14.82          5.54        15.45 o
   3  15   5          0.26         24.56        15.72 o
   4  15   5         17.40          7.79        16.84 o
   5  15   5         29.76         47.66        24.69 o
   6  15   5          4.49         18.18        22.13 o
   7  15   5          9.93         32.42        22.62 o
   0  16   5        286.91        408.00        44.42 o
   1  16   5          0.19         37.41        19.57 o
   2  16   5         11.10          3.58        17.12 o
   3  16   5        102.48        105.14        20.02 o
   4  16   5         64.96         45.18        18.55 o
   5  16   5          3.10         16.00        22.67 o
   6  16   5          3.36         62.52        27.41 o
   1  17   5         37.96         57.58        24.57 o
   2  17   5          1.78          7.14        17.95 o
   3  17   5          1.85         -0.98        18.09 o
   4  17   5          0.75         33.22        22.32 o
   5  17   5         22.24         46.29        25.94 o
   0  18   5          2.24        113.25        37.90 o
   1  18   5          1.26         13.94        23.53 o
   2  18   5          0.51         29.88        28.76 o
   3  18   5         17.05         12.31        21.56 o
   0   0   6      68883.62      63323.45       282.18 o
   1   0   6      15440.11      16077.13       223.60 o
   2   0   6      45189.03      45512.66       250.39 o
   3   0   6       2238.87       2169.39        39.64 o
   4   0   6       2702.18       3091.18        51.98 o
   5   0   6       1633.44       1669.22        43.45 o
   6   0   6        182.69        112.46        15.86 o
   7   0   6         86.52         38.62        15.62 o
   8   0   6       2273.58       2330.51        67.33 o
   9   0   6        466.00        426.12        34.60 o
  10   0   6         93.47        130.65        25.97 o
  11   0   6         49.24         19.20        30.63 o
   1   1   6       7140.99       8106.17        59.15 o
   2   1   6       1356.11       1702.19        18.37 o
   3   1   6      13864.40      14324.51       102.69 o
   4   1   6       5462.58       6020.89        56.95 o
   5   1   6          4.32         -1.79         7.02 o
   6   1   6        464.63        482.00        19.76 o
   7   1   6         70.78         75.27        11.47 o
   8   1   6         33.84         15.62        11.40 o
   9   1   6          2.72         12.65        12.88 o
  10   1   6          1.62          3.58        16.99 o
  11   1   6          1.44          7.55        23.00 o
   0   2   6     126284.41     127446.41      3828.49 o
   1   2   6       6849.72       6672.22        43.20 o
   2   2   6      16008.29      16163.24        91.62 o
   3   2   6        165.34        204.32         9.20 o
   4   2   6        356.54        424.53        16.21 o
   5   2   6       1597.55       1641.80        28.55 o
   6   2   6       2153.82       1915.42        34.23 o
   7   2   6        418.63        412.55        19.69 o
   8   2   6       1405.78       1351.80        38.49 o
   9   2   6         38.66         46.47        13.58 o
  10   2   6         41.12         67.40        17.77 o
  11   2   6         11.87         34.83        24.37 o
   1   3   6        377.83        438.63        10.05 o
   2   3   6         46.18        112.95         5.07 o
   3   3   6       1970.42       2299.03        27.48 o
   4   3   6        968.18       1053.39        26.79 o
   5   3   6          7.54         13.75         7.60 o
   6   3   6         37.65         44.28        10.79 o
   7   3   6        361.06        363.96        20.35 o
   8   3   6          0.64          1.77        10.63 o
   9   3   6         11.49         -7.71        13.60 o
  10   3   6         42.44         30.26        16.92 o
  11   3   6         10.11         32.44        25.99 o
   0   4   6      27833.42      27343.19       256.24 o
   1   4   6        970.58       1098.25        15.29 o
   2   4   6      18818.42      18929.29        88.61 o
   3   4   6          6.73         14.60         3.07 o
   4   4   6         20.29         22.61         5.68 o
   5   4   6        361.99        330.84        17.12 o
   6   4   6        378.82        339.20        16.07 o
   7   4   6        303.30        267.74        16.32 o
   8   4   6       1728.42       1724.44        51.49 o
   9   4   6          1.14         16.70        15.34 o
  10   4   6        121.30        148.27        24.99 o
  11   4   6         19.77         67.09        26.93 o
   1   5   6          9.63         11.11         4.49 o
   2   5   6       8391.82       8353.37        67.25 o
   3   5   6       2115.37       2375.07        35.90 o
   4   5   6       1519.12       1580.06        25.35 o
   5   5   6         10.72         28.19         8.47 o
   6   5   6         97.53         84.51        12.09 o
   7   5   6        170.99        180.95        17.43 o
   8   5   6        485.42        495.84        29.23 o
   9   5   6         57.09         72.62        18.00 o
  10   5   6         68.89         48.89        21.67 o
  11   5   6         19.09         13.54        23.63 o
   0   6   6       4488.77       3942.54        46.56 o
   1   6   6        540.63        491.71        13.77 o
   2   6   6      26088.57      26745.07       151.60 o
   3   6   6        798.60        822.97        23.56 o
   4   6   6        302.43        351.36        16.26 o
   5   6   6        488.66        389.14        15.91 o
   6   6   6       4064.96       4022.51        62.99 o
   7   6   6        560.14        579.83        27.75 o
   8   6   6         82.25         80.10        15.69 o
   9   6   6        116.43         90.08        19.24 o
  10   6   6        553.03        516.68        39.94 o
  11   6   6          2.00        -12.26        24.73 o
   1   7   6        852.69        993.69        19.63 o
   2   7   6        869.25       1057.58        20.94 o
   3   7   6         21.51         36.80         7.68 o
   4   7   6        644.61        579.33        18.88 o
   5   7   6       1031.68       1172.93        30.72 o
   6   7   6        198.23        254.58        18.45 o
   7   7   6        253.71        244.49        18.23 o
   8   7   6          8.77         21.16        15.23 o
   9   7   6         41.75         30.92        18.04 o
  10   7   6         18.56        -14.76        20.85 o
   0   8   6       6334.80       6467.19        92.96 o
   1   8   6          7.25         12.94         5.24 o
   2   8   6       2850.56       2677.86        39.33 o
   3   8   6         22.09         52.07         8.14 o
   4   8   6        100.16        118.10        12.61 o
   5   8   6       1299.85       1185.34        28.46 o
   6   8   6          8.38         12.22        10.11 o
   7   8   6        321.81        363.38        25.59 o
   8   8   6        967.57       1068.12        44.39 o
   9   8   6          2.33         38.36        20.79 o
  10   8   6         42.38         63.24        23.57 o
   1   9   6        266.98        296.42        12.54 o
   2   9   6       1391.69       1526.46        29.28 o
   3   9   6         17.82          3.08         5.65 o
   4   9   6        507.58        568.71        23.68 o
   5   9   6       1424.58       1518.33        38.47 o
   6   9   6        137.16        167.61        17.28 o
   7   9   6          5.31         23.19        15.47 o
   8   9   6          2.18        -11.34        18.79 o
   9   9   6          0.20         52.75        20.74 o
  10   9   6          0.37         33.86        22.80 o
   0  10   6       7588.05       7532.57        90.26 o
   1  10   6        179.25        169.91        10.17 o
   2  10   6         27.96         15.72         6.99 o
   3  10   6         95.40         76.81         7.87 o
   4  10   6         12.77         12.09        11.05 o
   5  10   6         28.22         47.15        14.14 o
   6  10   6          6.36         -2.85        13.76 o
   7  10   6          0.58         -0.75        17.65 o
   8  10   6        395.61        428.27        32.11 o
   9  10   6         20.26         31.88        22.02 o
   1  11   6         26.04         35.32         8.29 o
   2  11   6         71.60        103.31        10.86 o
   3  11   6          0.16         10.06         7.16 o
   4  11   6        162.12        194.76        16.04 o
   5  11   6         31.01         15.50        13.67 o
   6  11   6        194.97        188.01        19.94 o
   7  11   6         39.10         53.47        18.63 o
   8  11   6        188.83        167.34        24.74 o
   9  11   6         12.55         30.90        22.32 o
   0  12   6        138.51        150.85        18.76 o
   1  12   6        358.76        350.51        17.81 o
   2  12   6       1968.96       1957.62        39.54 o
   3  12   6       1319.66       1131.29        33.40 o
   4  12   6        106.59         60.89        11.41 o
   5  12   6        170.86        164.69        19.22 o
   6  12   6         94.32         88.68        19.75 o
   7  12   6         22.97         31.20        21.02 o
   8  12   6         46.21         49.17        23.64 o
   9  12   6         37.38         79.56        24.25 o
   1  13   6          3.84          4.71        10.37 o
   2  13   6        248.49        193.21        17.01 o
   3  13   6          5.71         46.24        12.87 o
   4  13   6         56.83        101.83        15.70 o
   5  13   6         13.92         30.98        16.21 o
   6  13   6          5.20         -8.92        19.52 o
   7  13   6          0.50        -11.61        23.47 o
   8  13   6          0.70         14.90        22.97 o
   0  14   6       1221.59       1167.89        45.16 o
   1  14   6        307.17        215.45        16.13 o
   2  14   6         81.23         66.52        14.10 o
   3  14   6        171.94        110.57        20.27 o
   4  14   6         13.91          1.48        15.74 o
   5  14   6        159.17        121.97        20.71 o
   6  14   6          0.53         -6.60        20.47 o
   7  14   6         21.03         50.66        21.96 o
   1  15   6         53.52         31.24        14.95 o
   2  15   6         20.55         24.91        15.44 o
   3  15   6        116.20         98.94        18.26 o
   4  15   6          3.75          7.98        15.19 o
   5  15   6          3.51        -28.61        21.14 o
   6  15   6          7.53         45.24        24.43 o
   7  15   6         12.33         -3.17        24.74 o
   0  16   6        347.17        307.92        46.38 o
   1  16   6         64.42         47.82        21.12 o
   2  16   6          3.29         26.20        15.11 o
   3  16   6         11.91          9.15        17.40 o
   4  16   6        113.38        119.70        22.16 o
   5  16   6          5.97          4.70        24.40 o
   6  16   6          5.75         17.56        25.04 o
   1  17   6          6.39         18.87        21.97 o
   2  17   6         11.87         40.34        18.12 o
   3  17   6          3.05          2.81        18.46 o
   4  17   6         19.70        -19.16        20.35 o
   5  17   6         68.06         49.57        23.30 o
   0  18   6        116.15        151.52        46.48 o
   1  18   6          2.03         -1.36        31.43 o
   2  18   6         22.22         16.55        39.58 o
   3  18   6          0.01         39.00        20.73 o
   1   1   7      10095.99      11243.84        86.22 o
   2   1   7       2761.00       2793.01        28.08 o
   3   1   7       2318.60       2477.47        24.51 o
   4   1   7      34894.07      34130.55       137.18 o
   5   1   7        525.90        594.21        19.46 o
   6   1   7       7557.18       7608.57        73.92 o
   7   1   7          2.34          4.31        10.07 o
   8   1   7          4.17          9.66        10.87 o
   9   1   7          0.24         -7.99        12.30 o
  10   1   7        383.01        383.36        33.03 o
  11   1   7          9.12         11.42        26.07 o
   0   2   7        319.67        279.28        13.38 o
   1   2   7      21711.53      21895.14       126.12 o
   2   2   7        140.28        120.66         5.00 o
   3   2   7        957.07       1133.01        21.21 o
   4   2   7       4592.77       5167.07        55.12 o
   5   2   7       2141.51       2056.95        31.17 o
   6   2   7        380.67        399.44        16.47 o
   7   2   7        617.03        517.57        22.11 o
   8   2   7          0.62         -8.87        12.11 o
   9   2   7        130.73        128.72        15.65 o
  10   2   7          6.35         15.17        17.54 o
  11   2   7         49.41         70.59        24.66 o
   1   3   7         60.28         60.03         4.72 o
   2   3   7       6532.87       6273.09        51.41 o
   3   3   7        817.63        862.32        17.24 o
   4   3   7      16727.09      17094.16       101.79 o
   5   3   7          9.14         13.93         8.54 o
   6   3   7       2287.57       2231.77        45.78 o
   7   3   7          0.59         -4.15        10.83 o
   8   3   7         43.62         61.13        13.81 o
   9   3   7         19.09         12.10        14.99 o
  10   3   7        252.43        209.14        24.11 o
  11   3   7         39.39         68.00        22.82 o
   0   4   7        867.90       1042.92        19.31 o
   1   4   7       1461.39       1364.78        19.11 o
   2   4   7       2494.14       2608.97        26.45 o
   3   4   7       1046.04       1098.93        15.01 o
   4   4   7          2.91         12.72         5.87 o
   5   4   7        203.53        212.79        12.98 o
   6   4   7        715.38        578.84        23.62 o
   7   4   7        255.61        232.40        16.17 o
   8   4   7        561.90        574.90        31.27 o
   9   4   7         15.91         38.65        14.50 o
  10   4   7          0.15         20.10        20.00 o
  11   4   7         15.79         28.73        24.33 o
   1   5   7        128.06        142.11         6.86 o
   2   5   7      12205.55      11657.59        80.02 o
   3   5   7         26.50         29.21         4.71 o
   4   5   7       6685.12       6519.31        54.23 o
   5   5   7         41.10         47.76         9.47 o
   6   5   7       2855.78       2750.77        47.01 o
   7   5   7        465.82        482.11        26.36 o
   8   5   7        123.42         59.81        15.08 o
   9   5   7          0.44          3.12        17.63 o
  10   5   7         73.31         87.94        23.82 o
  11   5   7          8.74         47.55        25.16 o
   0   6   7        128.01        183.55        17.07 o
   1   6   7          2.54          5.73         4.13 o
   2   6   7        876.15        919.97        17.16 o
   3   6   7         36.91         33.09         7.52 o
   4   6   7          3.66          4.30         5.50 o
   5   6   7         52.52         64.11         8.83 o
   6   6   7         34.87         91.51        13.85 o
   7   6   7        208.82        225.80        19.08 o
   8   6   7         80.40        140.05        17.45 o
   9   6   7         17.53         22.23        19.20 o
  10   6   7         13.85          7.21        21.50 o
  11   6   7          3.75         37.17        25.15 o
   1   7   7        666.66        763.65        17.12 o
   2   7   7       5427.23       4960.37        40.97 o
   3   7   7         71.23        103.48        10.67 o
   4   7   7       2724.64       2846.88        44.94 o
   5   7   7        328.87        343.06        20.08 o
   6   7   7       4868.83       4660.68        66.93 o
   7   7   7        598.44        590.38        27.06 o
   8   7   7          0.16         -1.27        16.20 o
   9   7   7          9.75         29.13        20.42 o
  10   7   7        134.04        144.38        25.88 o
   0   8   7       9037.90       9128.95       103.56 o
   1   8   7        673.88        634.07        15.80 o
   2   8   7         61.42         70.80         8.10 o
   3   8   7         81.03        116.62        10.53 o
   4   8   7        205.67        211.00        14.52 o
   5   8   7         46.88         45.68        12.03 o
   6   8   7        306.54        373.28        21.13 o
   7   8   7         35.70         44.20        13.45 o
   8   8   7        100.39         92.15        18.72 o
   9   8   7         53.22         98.95        21.87 o
  10   8   7         77.50         76.11        27.56 o
   1   9   7        146.89        142.10         9.32 o
   2   9   7       4167.20       3912.35        47.48 o
   3   9   7        278.45        270.22        14.81 o
   4   9   7       2922.66       2840.60        51.97 o
   5   9   7        472.53        488.13        27.70 o
   6   9   7        153.51        204.62        19.20 o
   7   9   7         18.25         14.61        15.73 o
   8   9   7         93.09        103.84        21.07 o
   9   9   7        257.40        341.96        32.29 o
  10   9   7         52.66         48.56        22.63 o
   0  10   7        705.71        864.05        31.53 o
   1  10   7         30.30         27.95         6.65 o
   2  10   7        349.14        462.90        16.95 o
   3  10   7        174.07        167.57        10.35 o
   4  10   7         64.20         55.03        12.38 o
   5  10   7        336.67        333.93        25.58 o
   6  10   7         40.37         14.50        14.94 o
   7  10   7         27.82         28.38        16.76 o
   8  10   7         25.58         37.37        19.72 o
   9  10   7         59.36         75.50        22.96 o
   1  11   7         11.83         21.74         7.49 o
   2  11   7          9.21         18.57         8.91 o
   3  11   7        304.80        292.94        13.40 o
   4  11   7        865.10        921.48        31.79 o
   5  11   7         99.09         96.23        16.86 o
   6  11   7         84.62         82.72        17.63 o
   7  11   7         33.22         23.97        17.43 o
   8  11   7          8.18         11.56        23.71 o
   9  11   7         76.82        135.44        28.97 o
   0  12   7        353.74        460.59        24.99 o
   1  12   7        681.93        694.77        24.73 o
   2  12   7          9.54         21.53         8.95 o
   3  12   7        364.78        374.15        20.46 o
   4  12   7         15.59         11.68        12.30 o
   5  12   7         96.37         88.40        17.45 o
   6  12   7         19.47         29.00        16.23 o
   7  12   7         47.10         49.13        21.98 o
   8  12   7         20.06         37.33        23.60 o
   9  12   7          0.01         22.37        29.71 o
   1  13   7       1885.69       1766.95        38.17 o
   2  13   7         41.14         51.00        11.01 o
   3  13   7       1846.82       1740.09        41.39 o
   4  13   7        403.45        396.99        24.75 o
   5  13   7        117.97         95.54        20.54 o
   6  13   7         53.77         41.59        32.50 o
   7  13   7         10.68         10.17        21.51 o
   8  13   7          1.38         13.11        22.61 o
   0  14   7        121.71         58.35        15.83 o
   1  14   7        154.20        113.79        15.26 o
   2  14   7         23.30         11.22        14.03 o
   3  14   7         78.73         60.06        15.10 o
   4  14   7         83.60         75.50        17.24 o
   5  14   7          8.27         43.40        18.43 o
   6  14   7         24.68         44.58        21.30 o
   7  14   7          9.51        -12.79        21.90 o
   1  15   7         12.10         -1.43        14.76 o
   2  15   7         12.12         40.07        18.51 o
   3  15   7         82.87         71.86        16.50 o
   4  15   7        157.35         86.42        17.82 o
   5  15   7         17.80         15.19        19.42 o
   6  15   7         56.98         63.51        28.50 o
   7  15   7          9.51         40.70        25.12 o
   0  16   7          9.39         10.33        29.18 o
   1  16   7          0.02         46.76        20.26 o
   2  16   7          0.85         50.30        15.49 o
   3  16   7          9.37         33.05        17.40 o
   4  16   7          5.26          7.40        17.81 o
   5  16   7         96.90        130.77        23.41 o
   6  16   7         33.39         66.16        26.32 o
   1  17   7         12.50         10.26        24.14 o
   2  17   7         21.70         38.51        24.48 o
   3  17   7          9.73         35.13        17.57 o
   4  17   7          1.21         -5.38        19.15 o
   5  17   7         29.71         -1.86        25.04 o
   0  18   7          0.96         48.37        37.81 o
   1  18   7          6.21         29.83        23.44 o
   2  18   7         20.69         70.08        22.83 o
   3  18   7          6.97         12.69        29.07 o
   0   0   8       8464.54       8656.09        98.22 o
   1   0   8      97043.18      99354.01       716.00 o
   2   0   8     160523.48     157920.55       901.91 o
   3   0   8       3660.79       4027.56        50.24 o
   4   0   8        100.13         98.52         9.51 o
   5   0   8       3055.71       3199.60        59.31 o
   6   0   8       6206.98       5821.99        88.27 o
   7   0   8         66.11         22.73        12.49 o
   8   0   8        817.19        846.85        43.76 o
   9   0   8        445.81        461.69        33.40 o
  10   0   8        202.47        279.71        38.13 o
  11   0   8          8.08          5.64        30.75 o
   1   1   8      35343.92      36640.82       220.57 o
   2   1   8        678.94        738.50        14.62 o
   3   1   8      16586.11      16655.03        74.12 o
   4   1   8        780.62        728.85        17.64 o
   5   1   8         10.57          8.50         5.88 o
   6   1   8        218.14        293.95        16.85 o
   7   1   8         29.13         14.45         9.49 o
   8   1   8          1.01         -5.19        10.96 o
   9   1   8          1.78         20.00        12.67 o
  10   1   8         11.57         13.84        15.09 o
  11   1   8         33.53         48.13        23.61 o
   0   2   8     104865.01     102008.61       651.46 o
   1   2   8        347.20        459.28        12.02 o
   2   2   8       8597.90       8528.07        54.23 o
   3   2   8       2187.71       2276.72        30.30 o
   4   2   8       1899.77       2079.88        38.48 o
   5   2   8       1319.73       1135.91        23.83 o
   6   2   8       1161.47       1016.76        24.89 o
   7   2   8        172.31        175.27        12.15 o
   8   2   8       1837.12       1877.62        45.45 o
   9   2   8         66.70         92.96        15.23 o
  10   2   8        111.44        162.09        25.02 o
  11   2   8          0.02         33.02        28.88 o
   1   3   8       5018.82       5206.66        32.99 o
   2   3   8        710.00        685.29        18.21 o
   3   3   8      10377.73      10326.90        68.29 o
   4   3   8        988.73       1260.00        30.42 o
   5   3   8         38.35         30.76         9.05 o
   6   3   8        800.57        665.70        26.06 o
   7   3   8        155.72        179.19        16.79 o
   8   3   8        636.40        618.72        27.97 o
   9   3   8          0.58         27.95        14.50 o
  10   3   8         27.53         49.56        19.74 o
  11   3   8         13.29         59.64        25.11 o
   0   4   8      32695.80      31718.70       171.15 o
   1   4   8       2875.20       2658.97        27.24 o
   2   4   8       5533.63       5449.30        40.84 o
   3   4   8        718.68        865.27        14.50 o
   4   4   8        611.48        667.26        17.44 o
   5   4   8         88.66         83.89         9.21 o
   6   4   8       1051.52       1017.38        32.06 o
   7   4   8        224.22        199.13        15.41 o
   8   4   8        558.52        611.00        30.00 o
   9   4   8        164.60        195.24        22.63 o
  10   4   8         26.38         47.83        21.43 o
  11   4   8          0.12         11.59        33.08 o
   1   5   8       1970.64       2020.56        26.73 o
   2   5   8         12.71         75.80         8.66 o
   3   5   8        800.21        722.22        13.75 o
   4   5   8         28.96         48.54         8.17 o
   5   5   8          0.60          6.16         8.69 o
   6   5   8        114.00         80.65        12.12 o
   7   5   8          1.50         13.67        12.49 o
   8   5   8          1.37         -6.31        14.67 o
   9   5   8        110.97        112.64        18.97 o
  10   5   8         11.54         37.68        22.73 o
  11   5   8         23.92         85.23        30.32 o
   0   6   8      45388.73      48080.18       281.24 o
   1   6   8       4927.07       5192.98        41.55 o
   2   6   8       3095.93       2751.24        30.57 o
   3   6   8         33.71         94.28         9.51 o
   4   6   8        689.28        652.24        19.17 o
   5   6   8        593.96        619.15        18.90 o
   6   6   8       3748.52       3608.89        51.24 o
   7   6   8         96.68         87.77        14.82 o
   8   6   8         98.31         98.78        17.59 o
   9   6   8        144.37        128.40        22.27 o
  10   6   8         84.87        113.55        24.46 o
  11   6   8         11.77         29.81        27.76 o
   1   7   8        129.47        127.93         7.85 o
   2   7   8         51.79         73.96         5.49 o
   3   7   8        174.32        201.75        14.16 o
   4   7   8        397.49        377.07        15.50 o
   5   7   8          4.37         12.38        10.26 o
   6   7   8         33.04         73.55        15.40 o
   7   7   8        317.26        251.14        18.22 o
   8   7   8         51.96         51.69        17.27 o
   9   7   8         24.60         26.11        20.52 o
  10   7   8         21.63         46.02        21.06 o
   0   8   8      15243.91      14074.57       110.36 o
   1   8   8        125.25        133.39         8.41 o
   2   8   8       3510.40       3418.39        37.68 o
   3   8   8        170.34        163.01        14.52 o
   4   8   8          3.22         31.16        10.09 o
   5   8   8        113.38         93.69        14.66 o
   6   8   8       1037.49        988.75        35.47 o
   7   8   8          5.39         14.05        13.91 o
   8   8   8        382.45        391.64        29.38 o
   9   8   8         53.16         50.71        21.51 o
  10   8   8        188.36        275.87        35.05 o
   1   9   8        778.84        773.64        19.06 o
   2   9   8         91.68         81.32         9.44 o
   3   9   8         59.97        101.77        11.09 o
   4   9   8       1215.24       1243.95        35.32 o
   5   9   8        114.45         78.60        15.40 o
   6   9   8         82.00         71.47        15.43 o
   7   9   8          0.36        -12.99        16.49 o
   8   9   8         15.69         21.29        19.70 o
   9   9   8          0.22         31.70        23.32 o
  10   9   8         27.77         25.12        26.92 o
   0  10   8       3032.95       3008.13        56.62 o
   1  10   8       3271.48       3164.26        37.33 o
   2  10   8        324.53        295.80        13.78 o
   3  10   8        299.78        279.75        14.86 o
   4  10   8         65.75         72.47        12.55 o
   5  10   8        340.70        289.71        24.07 o
   6  10   8        285.16        264.07        21.90 o
   7  10   8          0.28         16.52        19.34 o
   8  10   8         93.59        110.63        21.14 o
   9  10   8        144.37        151.68        31.95 o
   1  11   8        517.99        523.99        17.96 o
   2  11   8        172.88        195.93        12.48 o
   3  11   8         44.46         64.69        10.91 o
   4  11   8        388.51        336.91        21.66 o
   5  11   8         22.22         20.85        13.93 o
   6  11   8         87.59         95.69        17.91 o
   7  11   8         64.20         20.82        18.14 o
   8  11   8          2.24         -0.93        22.89 o
   9  11   8         25.38         55.63        26.74 o
   0  12   8         20.55         51.32        18.53 o
   1  12   8         95.84        128.11        11.93 o
   2  12   8        136.39        159.13        12.55 o
   3  12   8          5.89         17.70        11.24 o
   4  12   8        526.38        490.31        25.04 o
   5  12   8          7.60         -9.45        14.51 o
   6  12   8          4.20        -13.83        17.13 o
   7  12   8          3.48         -5.60        20.38 o
   8  12   8         33.98         32.19        23.79 o
   1  13   8          2.64         43.18        10.40 o
   2  13   8         36.43         23.01         9.90 o
   3  13   8        190.91        210.61        16.31 o
   4  13   8         17.43         22.29        17.45 o
   5  13   8          9.37         15.51        15.90 o
   6  13   8          9.03        -13.33        20.49 o
   7  13   8         33.36         28.18        23.77 o
   8  13   8          1.73         28.15        24.07 o
   0  14   8        112.55         87.04        18.61 o
   1  14   8         95.45        113.59        14.01 o
   2  14   8          1.95          4.62        14.94 o
   3  14   8         54.92         54.16        15.70 o
   4  14   8         15.28         -2.63        15.06 o
   5  14   8          2.96         24.95        18.36 o
   6  14   8        108.23         84.67        21.46 o
   7  14   8          0.28         56.59        22.02 o
   1  15   8         15.78         31.03        15.62 o
   2  15   8         80.36        121.88        17.07 o
   3  15   8         29.92         15.84        16.09 o
   4  15   8         25.59         47.76        16.78 o
   5  15   8        136.21        134.87        23.18 o
   6  15   8         10.15         37.17        23.72 o
   7  15   8          6.46         -1.55        27.21 o
   0  16   8          8.12         -0.50        31.25 o
   1  16   8         77.54        101.03        22.88 o
   2  16   8          3.47         43.82        15.60 o
   3  16   8          6.41         22.75        18.80 o
   4  16   8         48.40         75.77        17.99 o
   5  16   8          8.07         23.11        19.29 o
   6  16   8         34.14         28.17        21.86 o
   1  17   8          2.01         30.83        25.94 o
   2  17   8         48.94         86.42        23.43 o
   3  17   8          5.40         22.32        17.08 o
   4  17   8         14.61         19.00        18.93 o
   5  17   8         28.78         41.93        25.55 o
   0  18   8         22.51         15.42        39.58 o
   1  18   8         70.32         73.23        28.81 o
   2  18   8         13.30         48.45        23.71 o
   3  18   8         40.12         63.42        22.41 o
   1   1   9       9172.79       9421.02        71.49 o
   2   1   9      26953.84      28491.42       150.92 o
   3   1   9         10.99         43.82         5.80 o
   4   1   9      23511.85      22121.38       104.09 o
   5   1   9        177.79        147.49         9.66 o
   6   1   9       3735.70       3732.37        47.27 o
   7   1   9         22.81          2.88         7.63 o
   8   1   9         19.15         40.76        12.31 o
   9   1   9        155.28        117.58        16.21 o
  10   1   9        307.91        333.28        26.54 o
  11   1   9        118.10        143.09        26.48 o
   0   2   9       5767.39       5986.01        76.25 o
   1   2   9       2800.64       2927.88        29.69 o
   2   2   9       3218.09       3857.78        31.10 o
   3   2   9       1022.46        999.98        17.75 o
   4   2   9       1799.53       1784.17        36.10 o
   5   2   9        243.41        230.24        10.03 o
   6   2   9         75.79        100.31         7.56 o
   7   2   9        118.02        134.25        12.83 o
   8   2   9        206.22        168.96        16.10 o
   9   2   9          2.66        -12.29        14.07 o
  10   2   9         33.09         59.58        19.05 o
  11   2   9         10.25         36.73        21.98 o
   1   3   9        289.86        297.46         8.49 o
   2   3   9      28399.48      29234.28       110.20 o
   3   3   9        309.86        406.54        13.95 o
   4   3   9       9327.97       8743.00        76.42 o
   5   3   9        780.76        770.56        24.77 o
   6   3   9        941.96        916.03        29.63 o
   7   3   9        641.75        580.75        24.78 o
   8   3   9          1.83          3.50        11.23 o
   9   3   9        387.64        355.00        27.03 o
  10   3   9         78.63         68.42        21.60 o
  11   3   9          0.79          9.47        22.38 o
   0   4   9        830.54        985.54        26.65 o
   1   4   9         49.17         13.95         3.67 o
   2   4   9        229.70        366.54        11.27 o
   3   4   9        901.61        942.29        16.72 o
   4   4   9        233.79        178.11         9.88 o
   5   4   9          1.40          4.36         7.00 o
   6   4   9         91.86         75.85        12.45 o
   7   4   9        133.24        186.99        17.65 o
   8   4   9         19.95         17.56        12.61 o
   9   4   9         15.94         20.06        15.05 o
  10   4   9          5.59          3.00        23.92 o
  11   4   9          2.78         44.86        24.93 o
   1   5   9       1095.47       1200.97        18.17 o
   2   5   9       8809.78       8805.63        57.19 o
   3   5   9       1832.00       1662.30        22.75 o
   4   5   9      10179.38       9553.01        67.69 o
   5   5   9        310.87        310.05        11.53 o
   6   5   9        352.00        393.20        21.80 o
   7   5   9        380.30        371.73        23.01 o
   8   5   9          0.14         -4.29        12.62 o
   9   5   9         74.31         80.05        19.14 o
  10   5   9         14.45         36.55        25.13 o
  11   5   9          0.24          7.96        29.17 o
   0   6   9         41.96         52.36        16.69 o
   1   6   9       1018.35       1005.66        16.35 o
   2   6   9       1525.03       1562.18        22.57 o
   3   6   9        524.07        639.06        17.40 o
   4   6   9         41.42         49.13         7.48 o
   5   6   9         42.06         39.31         8.03 o
   6   6   9          4.43         34.45         9.74 o
   7   6   9         51.83         60.68        20.58 o
   8   6   9         29.83         34.77        15.37 o
   9   6   9         35.13         27.82        18.99 o
  10   6   9         84.23         61.14        22.43 o
   1   7   9         27.35         17.30         4.91 o
   2   7   9       5391.25       5134.10        39.59 o
   3   7   9        254.99        215.89        14.80 o
   4   7   9       4790.02       4612.12        61.76 o
   5   7   9          1.63         16.19        10.17 o
   6   7   9       1228.28       1222.73        38.84 o
   7   7   9         13.03         25.41        12.38 o
   8   7   9         50.80         47.40        18.60 o
   9   7   9          0.10         36.19        20.24 o
  10   7   9          9.63          9.57        23.75 o
   0   8   9       1187.91       1369.50        35.57 o
   1   8   9        701.81        660.06        17.39 o
   2   8   9         46.79        105.04         6.61 o
   3   8   9          1.27         13.52         8.75 o
   4   8   9        913.09        971.21        25.63 o
   5   8   9         39.67         55.10        13.72 o
   6   8   9         24.61         37.90        15.86 o
   7   8   9         35.06         35.94        15.34 o
   8   8   9        122.61        100.48        21.14 o
   9   8   9         14.14         34.52        21.21 o
  10   8   9          3.87         21.01        23.48 o
   1   9   9        233.52        255.65        11.62 o
   2   9   9        871.55        823.23        16.38 o
   3   9   9          5.13         33.05         9.89 o
   4   9   9       5507.41       5333.88        68.14 o
   5   9   9         66.08         72.22        14.57 o
   6   9   9         72.27         70.76        16.85 o
   7   9   9        200.75        180.46        21.59 o
   8   9   9        144.25        136.75        23.26 o
   9   9   9          0.46         20.82        24.73 o
  10   9   9          5.56         31.86        25.17 o
   0  10   9         20.94          8.78        11.70 o
   1  10   9       2053.87       2055.35        32.29 o
   2  10   9         14.37         29.57         6.48 o
   3  10   9          1.81         15.74        10.15 o
   4  10   9         96.17         88.02        12.23 o
   5  10   9        392.32        342.54        24.72 o
   6  10   9          6.30         13.23        15.88 o
   7  10   9         17.36          5.43        18.07 o
   8  10   9          2.07          1.46        20.70 o
   9  10   9         42.68         50.20        25.29 o
   1  11   9       1528.26       1405.61        28.25 o
   2  11   9       2066.18       1987.14        32.93 o
   3  11   9         36.06         36.98         8.96 o
   4  11   9        167.84        162.08        16.34 o
   5  11   9        100.82         72.73        15.74 o
   6  11   9         65.67         66.09        16.66 o
   7  11   9         26.32         44.75        28.53 o
   8  11   9          0.11          0.32        23.26 o
   9  11   9         28.44         45.51        23.53 o
   0  12   9        753.66        925.47        35.14 o
   1  12   9         48.30         60.52        10.85 o
   2  12   9        126.95         70.14         9.09 o
   3  12   9          7.25         23.55        10.37 o
   4  12   9         15.04         21.70        13.55 o
   5  12   9        140.66        124.98        19.44 o
   6  12   9          1.15        -12.22        17.99 o
   7  12   9          0.10          0.09        22.95 o
   8  12   9          2.41          8.18        24.05 o
   1  13   9          7.01         16.87        11.12 o
   2  13   9         14.23         26.63        10.07 o
   3  13   9        376.46        379.71        22.64 o
   4  13   9         55.13         52.42        15.67 o
   5  13   9         93.56         84.97        18.94 o
   6  13   9        179.94        187.19        25.27 o
   7  13   9         13.66         20.39        24.39 o
   8  13   9         50.80         21.01        24.93 o
   0  14   9          2.90         18.71        15.72 o
   1  14   9         11.08         27.79        17.33 o
   2  14   9         71.47        100.34        16.39 o
   3  14   9        132.53        127.33        17.14 o
   4  14   9          8.11          1.44        15.07 o
   5  14   9          1.22         13.07        18.12 o
   6  14   9         47.19         13.48        22.67 o
   7  14   9         18.20         28.90        22.75 o
   1  15   9         59.62         55.48        15.23 o
   2  15   9         12.99         30.17        15.02 o
   3  15   9          0.81         -3.36        20.17 o
   4  15   9         14.93          5.28        16.65 o
   5  15   9         16.72         10.86        17.94 o
   6  15   9         68.58         84.76        21.99 o
   0  16   9          0.15         -1.46        24.63 o
   1  16   9         25.28         44.75        30.66 o
   2  16   9          0.20          9.08        19.63 o
   3  16   9          1.03          6.07        16.05 o
   4  16   9          0.12         -6.92        16.87 o
   5  16   9          7.03         37.45        19.96 o
   6  16   9          1.68        -27.13        21.59 o
   1  17   9          1.65         57.28        34.38 o
   2  17   9         21.47          7.86        20.38 o
   3  17   9         57.97         76.42        21.84 o
   4  17   9        112.13        159.36        22.79 o
   0  18   9         12.79        102.85        41.43 o
   1  18   9          0.20         -6.45        24.48 o
   2  18   9          2.68         -4.12        23.34 o
   3  18   9         14.96         48.27        24.81 o
   0   0  10     195773.55     192736.27      4081.57 o
   1   0  10      18613.19      18407.53       405.50 o
   2   0  10      12145.13      12517.00       122.71 o
   3   0  10       4679.17       4700.77        54.01 o
   4   0  10       9460.46       9533.19       100.46 o
   5   0  10       2295.29       2418.72        45.78 o
   6   0  10       3395.43       3290.45        58.66 o
   7   0  10        249.72        295.43        21.53 o
   8   0  10        880.44        829.15        43.21 o
   9   0  10        117.65         99.38        24.04 o
  10   0  10        155.68        164.85        30.03 o
  11   0  10          5.71         67.83        32.44 o
   1   1  10         46.69         85.45         6.28 o
   2   1  10        345.11        571.48        25.06 o
   3   1  10        913.87        862.21        18.63 o
   4   1  10       2549.32       2657.83        30.91 o
   5   1  10        357.44        304.27        12.43 o
   6   1  10         30.86         37.83         7.09 o
   7   1  10        161.18        162.35        12.33 o
   8   1  10          0.05          1.27        10.82 o
   9   1  10          6.03          3.62        13.18 o
  10   1  10          0.19         29.76        17.09 o
  11   1  10          3.73         30.59        21.78 o
   0   2  10      21090.88      20395.37       201.88 o
   1   2  10       2761.91       2311.75        27.27 o
   2   2  10      13144.61      12698.22        65.85 o
   3   2  10       1571.39       1643.40        25.72 o
   4   2  10        688.18        636.91        15.25 o
   5   2  10        368.39        370.32        13.52 o
   6   2  10       5556.66       5328.61        63.34 o
   7   2  10       1096.37       1013.56        29.62 o
   8   2  10       1209.97       1266.85        35.66 o
   9   2  10        117.67        102.42        17.57 o
  10   2  10        375.48        420.83        33.79 o
  11   2  10         19.93         52.99        21.20 o
   1   3  10        316.35        189.34         6.86 o
   2   3  10       3313.69       2909.43        30.61 o
   3   3  10         35.48         63.17         5.24 o
   4   3  10         37.14        101.48         9.10 o
   5   3  10         11.46         33.28         8.83 o
   6   3  10       1218.03       1410.10        38.87 o
   7   3  10        937.86        969.38        31.68 o
   8   3  10         39.29         42.20        12.51 o
   9   3  10         13.70         23.08        14.37 o
  10   3  10        136.30        205.19        28.27 o
  11   3  10          0.22         50.87        26.88 o
   0   4  10      24387.62      23785.63       218.80 o
   1   4  10        193.52        274.19         8.70 o
   2   4  10       7528.69       7060.33        47.85 o
   3   4  10          5.08         25.90         4.39 o
   4   4  10        392.48        397.43        14.83 o
   5   4  10        373.80        380.32        16.21 o
   6   4  10       4852.43       4703.98        69.07 o
   7   4  10       1642.69       1683.21        44.99 o
   8   4  10       1129.17       1133.78        40.07 o
   9   4  10         22.11         17.28        14.91 o
  10   4  10         82.15        122.66        28.12 o
  11   4  10         14.90         50.02        27.10 o
   1   5  10       1713.74       1610.18        23.18 o
   2   5  10         28.93         79.45         7.88 o
   3   5  10          5.46          5.27         5.13 o
   4   5  10        563.09        469.86        14.50 o
   5   5  10        233.63        304.12        11.91 o
   6   5  10         24.27         39.97        11.58 o
   7   5  10       1178.16       1174.64        37.98 o
   8   5  10         62.14         30.98        13.47 o
   9   5  10         50.29         46.10        17.79 o
  10   5  10         10.35         25.67        25.23 o
  11   5  10          2.25         61.17        28.23 o
   0   6  10      18913.64      19955.86       165.95 o
   1   6  10          0.39          5.94         5.45 o
   2   6  10        483.54        326.59        12.52 o
   3   6  10        158.03        165.78         8.67 o
   4   6  10       1697.33       1630.29        30.88 o
   5   6  10       1185.61       1207.18        29.97 o
   6   6  10       1734.06       1722.58        38.74 o
   7   6  10        103.85        144.18        15.27 o
   8   6  10       1264.62       1379.73        47.93 o
   9   6  10         35.46         45.84        19.54 o
  10   6  10         35.46         49.70        23.34 o
   1   7  10         38.00         29.86         5.30 o
   2   7  10        158.13        133.59         7.41 o
   3   7  10        112.64         86.02         7.24 o
   4   7  10         68.16         55.88        10.51 o
   5   7  10       2207.76       1943.41        35.71 o
   6   7  10        340.45        351.93        25.21 o
   7   7  10         93.21        106.42        16.43 o
   8   7  10         39.45         43.34        18.93 o
   9   7  10         24.60         12.83        19.36 o
  10   7  10         19.53          5.07        26.08 o
   0   8  10       1003.66        839.98        28.16 o
   1   8  10        302.41        288.81        11.30 o
   2   8  10       3155.73       3096.98        29.66 o
   3   8  10        201.47        240.52        15.50 o
   4   8  10       1253.65       1194.54        24.91 o
   5   8  10       1413.93       1362.16        44.93 o
   6   8  10        788.10        700.03        33.82 o
   7   8  10         69.30         63.33        14.14 o
   8   8  10        597.03        616.07        41.36 o
   9   8  10         28.53         33.21        24.03 o
  10   8  10         43.99         61.17        28.65 o
   1   9  10         41.45         52.84         6.20 o
   2   9  10        191.42        219.31         9.35 o
   3   9  10        245.63        223.70        15.49 o
   4   9  10         99.58        110.38        12.26 o
   5   9  10        820.98        691.31        32.43 o
   6   9  10         87.87         96.93        17.90 o
   7   9  10          3.91         31.81        15.92 o
   8   9  10          2.10          1.65        21.61 o
   9   9  10         11.01         30.74        23.79 o
  10   9  10         82.44         93.48        26.77 o
   0  10  10        749.97        628.49        21.69 o
   1  10  10        279.61        266.41        11.55 o
   2  10  10       1760.73       1778.56        24.51 o
   3  10  10         29.35         43.39         9.88 o
   4  10  10        812.72        841.48        27.57 o
   5  10  10        314.80        295.75        23.19 o
   6  10  10        377.41        348.72        26.51 o
   7  10  10          1.15         19.00        21.29 o
   8  10  10        191.46        167.54        28.58 o
   9  10  10          1.09          4.80        23.55 o
   1  11  10         26.70         27.95         8.05 o
   2  11  10         54.29         46.49         8.18 o
   3  11  10        208.17        206.43        12.49 o
   4  11  10          9.22         11.69        11.36 o
   5  11  10         38.51         48.47        15.58 o
   6  11  10          3.50         -4.54        21.68 o
   7  11  10         60.33         54.34        25.11 o
   8  11  10         27.94         24.47        24.25 o
   9  11  10         68.34         52.13        27.28 o
   0  12  10        366.39        476.95        27.02 o
   1  12  10        173.13        191.94        12.97 o
   2  12  10        334.06        308.66        14.44 o
   3  12  10        952.75        875.54        29.20 o
   4  12  10        141.09        122.08        16.80 o
   5  12  10         38.60         31.99        19.22 o
   6  12  10          1.06        -22.35        19.64 o
   7  12  10        122.28        117.15        24.31 o
   8  12  10        102.45         80.87        27.19 o
   1  13  10         21.98         25.97        10.44 o
   2  13  10        299.21        370.32        20.03 o
   3  13  10        218.06        201.88        19.23 o
   4  13  10        100.72        144.14        18.64 o
   5  13  10        135.61        119.46        19.12 o
   6  13  10          0.03        -34.69        19.80 o
   7  13  10         35.54         53.23        24.54 o
   8  13  10          6.50         30.29        24.33 o
   0  14  10         72.03        108.65        17.85 o
   1  14  10        253.19        219.08        16.30 o
   2  14  10         49.24         26.09        15.55 o
   3  14  10         61.41         26.23        14.68 o
   4  14  10        171.15        151.99        20.43 o
   5  14  10          0.25          4.07        17.59 o
   6  14  10         39.78         29.11        20.22 o
   7  14  10         25.86         41.44        23.27 o
   1  15  10         80.19         74.14        20.10 o
   2  15  10        230.41        301.68        23.82 o
   3  15  10         83.00         43.22        16.31 o
   4  15  10          6.47         30.67        19.33 o
   5  15  10         12.52         30.61        20.98 o
   6  15  10          6.08         14.10        22.76 o
   0  16  10          1.18        -20.51        42.04 o
   1  16  10         86.27        110.13        29.71 o
   2  16  10          8.42         35.75        16.86 o
   3  16  10         13.77         -8.84        17.60 o
   4  16  10        172.35        201.50        23.10 o
   5  16  10          2.66         26.86        18.19 o
   1  17  10         36.50         69.42        25.74 o
   2  17  10         13.32         34.85        22.04 o
   3  17  10         35.60         58.40        20.13 o
   4  17  10         52.70         77.44        19.02 o
   0  18  10        214.80        222.79        64.97 o
   1  18  10          0.47         50.62        32.59 o
   2  18  10          4.23         51.93        23.31 o
   3  18  10          1.83         30.30        25.89 o
   1   1  11         49.44         38.89         5.70 o
   2   1  11      31157.59      30281.46       160.36 o
   3   1  11          5.01          7.99         5.68 o
   4   1  11      10123.18       9207.08        60.47 o
   5   1  11         39.24         55.89         6.50 o
   6   1  11       1214.79       1134.09        24.68 o
   7   1  11        525.46        490.63        18.66 o
   8   1  11        143.29        155.91        14.19 o
   9   1  11          5.91         22.67        14.68 o
  10   1  11        195.07        193.35        22.61 o
  11   1  11        167.73        237.22        27.73 o
   0   2  11        337.56        332.91        12.63 o
   1   2  11        262.30        294.11        10.81 o
   2   2  11       2336.65       2382.33        33.03 o
   3   2  11        344.95        420.78        13.14 o
   4   2  11        860.96        796.13        20.06 o
   5   2  11       1032.09       1165.78        22.19 o
   6   2  11        344.02        407.37        18.83 o
   7   2  11        312.90        287.59        17.64 o
   8   2  11        223.90        279.33        18.73 o
   9   2  11          1.05         -1.29        16.64 o
  10   2  11          6.57         18.90        21.05 o
  11   2  11         22.54         20.00        21.29 o
   1   3  11       5406.91       5670.10        44.92 o
   2   3  11       3441.91       3299.86        35.50 o
   3   3  11       1443.44       1403.08        22.93 o
   4   3  11      21981.30      21116.84       108.47 o
   5   3  11        266.48        268.40        15.58 o
   6   3  11       3198.42       3239.24        52.16 o
   7   3  11        159.33        181.64        16.01 o
   8   3  11         50.47         34.52        14.90 o
   9   3  11         48.56         39.00        15.55 o
  10   3  11         72.39         83.51        20.89 o
  11   3  11        154.29        212.56        34.77 o
   0   4  11       3579.19       3318.26        48.93 o
   1   4  11         96.97         47.63         4.79 o
   2   4  11       3221.60       4039.82        35.70 o
   3   4  11          6.57          8.84         4.36 o
   4   4  11        310.17        251.62        11.91 o
   5   4  11        540.65        589.71        22.44 o
   6   4  11          2.70         29.43        12.26 o
   7   4  11         86.21        128.53        16.38 o
   8   4  11        324.38        285.50        22.60 o
   9   4  11         67.34         78.36        17.19 o
  10   4  11          1.09         32.78        25.99 o
  11   4  11          9.79         60.44        26.82 o
   1   5  11         49.44         86.62         8.23 o
   2   5  11      17421.80      17573.14        85.96 o
   3   5  11       1146.52       1141.06        21.52 o
   4   5  11       4204.14       4125.52        41.98 o
   5   5  11         66.99         71.73         7.28 o
   6   5  11       1334.15       1323.40        38.38 o
   7   5  11         90.20        110.87        15.65 o
   8   5  11        136.19        128.03        18.14 o
   9   5  11          5.19         45.69        17.55 o
  10   5  11          9.93         16.45        21.87 o
  11   5  11        104.46        146.24        29.91 o
   0   6  11        238.73        190.17        20.79 o
   1   6  11          9.27         16.36         6.53 o
   2   6  11         56.99         66.95         6.66 o
   3   6  11         34.50         19.09         6.94 o
   4   6  11         35.40         42.32         6.98 o
   5   6  11        284.81        222.06        12.65 o
   6   6  11       1954.29       1966.20        44.32 o
   7   6  11         34.03         41.50        11.79 o
   8   6  11        404.91        353.29        27.19 o
   9   6  11          3.70          8.25        18.80 o
  10   6  11         33.99         70.26        23.45 o
   1   7  11         24.07         25.81         5.58 o
   2   7  11       2877.20       2765.80        38.06 o
   3   7  11         13.15         14.57         6.53 o
   4   7  11       6792.28       6510.68        75.59 o
   5   7  11        499.62        490.33        19.86 o
   6   7  11         44.40         54.67        12.97 o
   7   7  11          0.45          2.43        15.01 o
   8   7  11         23.40         33.53        19.31 o
   9   7  11         10.26         22.40        18.94 o
  10   7  11         16.26         55.01        28.59 o
   0   8  11        432.04        538.53        22.86 o
   1   8  11        196.54        163.11         9.35 o
   2   8  11         30.06         36.28         5.22 o
   3   8  11         75.90         80.16         7.95 o
   4   8  11       2379.26       2157.74        36.51 o
   5   8  11          3.43         17.28        13.99 o
   6   8  11         48.69         33.63        15.55 o
   7   8  11          1.81         -3.03        15.26 o
   8   8  11          4.27          8.54        19.29 o
   9   8  11          0.03         37.01        22.76 o
  10   8  11         63.94         32.08        26.97 o
   1   9  11         54.68         66.61         7.74 o
   2   9  11        661.72        700.24        16.48 o
   3   9  11         13.80         -4.44        10.21 o
   4   9  11         50.92         53.17         9.55 o
   5   9  11         33.05         32.67        14.51 o
   6   9  11       2358.96       2395.39        65.08 o
   7   9  11        211.75        201.24        24.46 o
   8   9  11          0.37         -1.40        22.96 o
   9   9  11         10.24          5.98        23.12 o
  10   9  11         41.42         31.49        30.55 o
   0  10  11         30.00         18.97        17.23 o
   1  10  11         39.96         51.90         7.30 o
   2  10  11          0.17         11.69         8.06 o
   3  10  11        203.07        164.78        14.45 o
   4  10  11        858.88        905.99        28.78 o
   5  10  11        176.04        167.86        18.78 o
   6  10  11        283.41        243.54        23.84 o
   7  10  11         33.29         61.79        21.93 o
   8  10  11         11.31         20.73        24.79 o
   9  10  11         29.84         35.99        25.85 o
   1  11  11        173.54        205.66        13.32 o
   2  11  11        558.72        577.52        17.57 o
   3  11  11          2.32         15.40        10.23 o
   4  11  11       1538.63       1546.32        45.62 o
   5  11  11         32.64         21.48        18.33 o
   6  11  11         18.93          2.06        18.74 o
   7  11  11          1.45         -9.07        23.28 o
   8  11  11         99.72        164.92        32.05 o
   9  11  11          0.21        -18.44        24.75 o
   0  12  11       1739.56       1493.63        44.88 o
   1  12  11        158.95        201.21        14.14 o
   2  12  11        192.28        259.67        15.61 o
   3  12  11         66.37         61.72        12.92 o
   4  12  11        183.75        214.56        23.22 o
   5  12  11         26.81         26.64        17.92 o
   6  12  11        227.48        205.33        25.75 o
   7  12  11         29.57         38.05        23.61 o
   8  12  11         88.85         65.08        24.97 o
   1  13  11        101.65        115.89        13.10 o
   2  13  11         27.67         20.97        10.24 o
   3  13  11          4.96         19.71        13.15 o
   4  13  11        244.03        218.48        20.43 o
   5  13  11         70.14         56.61        17.74 o
   6  13  11         40.07         18.54        19.00 o
   7  13  11          1.72         -0.81        24.03 o
   8  13  11          7.79         59.06        25.89 o
   0  14  11       1470.70       1700.97        59.25 o
   1  14  11         34.80         45.01        11.60 o
   2  14  11         36.27         41.93        14.49 o
   3  14  11         86.85         61.72        16.93 o
   4  14  11         76.13         58.06        17.83 o
   5  14  11         20.47         21.30        18.05 o
   6  14  11          3.78         -3.63        24.00 o
   7  14  11         12.59          8.22        27.45 o
   1  15  11         48.55         50.91        19.51 o
   2  15  11        146.39        163.91        20.59 o
   3  15  11          6.96         13.26        19.04 o
   4  15  11          2.77          5.27        16.59 o
   5  15  11          2.26         12.59        17.72 o
   6  15  11         39.20        103.17        35.70 o
   0  16  11         24.09         44.91        27.33 o
   1  16  11          2.24         16.34        23.72 o
   2  16  11         31.39          7.13        18.18 o
   3  16  11         18.66         42.22        18.66 o
   4  16  11         81.21        123.19        22.01 o
   5  16  11          0.03         10.11        19.22 o
   1  17  11         15.53         -1.95        24.18 o
   2  17  11          0.81         40.90        24.84 o
   3  17  11          2.18         15.92        20.54 o
   4  17  11          0.26         18.70        19.35 o
   0  18  11          1.31       -110.11        60.16 o
   1  18  11          0.01        -13.64        29.92 o
   2  18  11          0.65         48.29        28.72 o
   0   0  12      48832.75      49748.44       692.19 o
   1   0  12       6624.89       7130.62       172.58 o
   2   0  12        161.94        248.43        13.04 o
   3   0  12       2503.15       2500.00        54.93 o
   4   0  12         83.82        122.72        11.57 o
   5   0  12          3.53         22.02         9.36 o
   6   0  12        777.81        702.23        27.87 o
   7   0  12        509.28        525.88        26.54 o
   8   0  12       3757.05       3828.38        89.88 o
   9   0  12         60.17         58.39        22.50 o
  10   0  12         69.19        150.55        30.19 o
  11   0  12        102.30        177.43        40.13 o
   1   1  12        209.47        174.23         9.99 o
   2   1  12          2.97         10.07         5.79 o
   3   1  12       9639.28       9684.29        67.56 o
   4   1  12       1712.08       1846.17        31.99 o
   5   1  12       1107.27       1096.09        22.78 o
   6   1  12       1436.19       1396.02        27.25 o
   7   1  12          5.75          2.08         7.26 o
   8   1  12         13.35         47.89        13.97 o
   9   1  12         13.89         33.15        15.78 o
  10   1  12         12.94         46.17        19.31 o
  11   1  12         13.37         42.46        29.78 o
   0   2  12        941.52        837.08        22.51 o
   1   2  12       1159.94       1290.59        23.68 o
   2   2  12      14585.98      14394.74        93.57 o
   3   2  12        125.97        178.11         9.39 o
   4   2  12        778.99        647.29        18.79 o
   5   2  12        204.01        139.82         8.75 o
   6   2  12       3455.53       3381.41        49.30 o
   7   2  12        390.62        399.31        19.09 o
   8   2  12       2163.26       2124.72        48.51 o
   9   2  12         16.88         33.91        16.94 o
  10   2  12        369.78        474.44        35.65 o
  11   2  12         20.53         60.65        23.27 o
   1   3  12        438.68        445.71        16.52 o
   2   3  12        398.15        459.90        12.29 o
   3   3  12       1342.89       1571.80        26.38 o
   4   3  12       2007.83       2013.88        43.26 o
   5   3  12         42.95         59.80         7.02 o
   6   3  12        960.92       1073.93        29.71 o
   7   3  12        448.19        488.79        21.75 o
   8   3  12          9.90          7.97        12.34 o
   9   3  12         21.46         35.92        17.05 o
  10   3  12          1.35         28.12        19.69 o
  11   3  12         14.30         62.74        27.38 o
   0   4  12      20332.96      19079.28       204.56 o
   1   4  12       2317.57       2489.25        28.46 o
   2   4  12      17714.36      17739.72        93.73 o
   3   4  12         60.76         81.88         7.24 o
   4   4  12       1206.39       1243.01        26.68 o
   5   4  12         97.61        113.17        11.16 o
   6   4  12       2928.97       2838.50        52.14 o
   7   4  12        815.34        723.75        26.55 o
   8   4  12        388.40        369.72        24.05 o
   9   4  12         25.97         21.03        16.02 o
  10   4  12        611.10        680.77        49.91 o
  11   4  12          0.67          6.38        26.94 o
   1   5  12         69.40         59.15         7.04 o
   2   5  12        283.40        354.61        14.18 o
   3   5  12        404.25        416.15        14.75 o
   4   5  12       1733.81       1540.27        26.53 o
   5   5  12        833.01        725.02        19.77 o
   6   5  12        195.88        296.90        21.72 o
   7   5  12        427.72        483.08        26.07 o
   8   5  12        265.95        280.53        22.16 o
   9   5  12         79.49         94.43        17.05 o
  10   5  12          8.42         36.36        22.81 o
   0   6  12      29613.95      28764.82       193.33 o
   1   6  12        262.76        320.03        13.85 o
   2   6  12       1126.07       1078.91        26.99 o
   3   6  12          0.64          4.93         6.43 o
   4   6  12        321.73        308.29        11.85 o
   5   6  12        252.37        301.66        11.95 o
   6   6  12         16.90         40.81        11.81 o
   7   6  12        245.35        233.17        20.98 o
   8   6  12       1096.75       1060.28        46.95 o
   9   6  12          3.77         23.55        19.01 o
  10   6  12        175.57        239.80        33.50 o
   1   7  12        671.45        676.36        18.86 o
   2   7  12       1675.26       1629.78        29.17 o
   3   7  12       1268.10       1179.55        25.96 o
   4   7  12          6.28         26.93         6.33 o
   5   7  12        470.37        490.53        21.29 o
   6   7  12         30.28          2.66        13.66 o
   7   7  12        180.28        185.12        24.09 o
   8   7  12        509.62        541.74        39.14 o
   9   7  12          0.20          3.59        22.10 o
  10   7  12         16.73         47.36        26.00 o
   0   8  12       2113.10       1805.21        34.88 o
   1   8  12        454.66        462.08        12.16 o
   2   8  12       2698.17       2732.37        32.74 o
   3   8  12          6.11         14.18         6.52 o
   4   8  12          3.20         10.46         7.84 o
   5   8  12          7.71         22.68        12.69 o
   6   8  12        357.52        385.16        30.63 o
   7   8  12        695.98        637.26        39.74 o
   8   8  12        103.45         96.89        22.66 o
   9   8  12         58.06          2.13        21.46 o
  10   8  12          6.49        -35.88        32.42 o
   1   9  12       1649.12       1693.29        26.01 o
   2   9  12       2208.75       2233.78        31.12 o
   3   9  12          0.07          5.86         8.51 o
   4   9  12        122.35        126.04        12.46 o
   5   9  12         31.87         16.78        13.44 o
   6   9  12         15.00         54.60        17.14 o
   7   9  12          9.35          0.00        20.06 o
   8   9  12          3.45        -21.54        23.73 o
   9   9  12          9.99        -23.41        24.65 o
   0  10  12       4112.96       4018.06        66.69 o
   1  10  12        365.24        364.60        14.28 o
   2  10  12       1758.09       1540.93        27.06 o
   3  10  12          8.21         23.05         8.88 o
   4  10  12        121.46        104.21        12.53 o
   5  10  12          1.05         16.18        14.30 o
   6  10  12         76.11        112.96        21.80 o
   7  10  12        130.46        141.84        25.60 o
   8  10  12          7.93         57.63        23.10 o
   9  10  12          9.68         61.37        24.78 o
   1  11  12        487.73        474.46        18.86 o
   2  11  12        243.79        183.89        10.62 o
   3  11  12          0.10          3.27        13.28 o
   4  11  12       1430.54       1654.48        48.54 o
   5  11  12         11.25         21.67        18.28 o
   6  11  12        105.89         97.89        20.94 o
   7  11  12         20.80         42.62        20.90 o
   8  11  12         69.17        100.82        27.31 o
   9  11  12          8.27         25.36        25.47 o
   0  12  12       2406.13       2230.33        57.26 o
   1  12  12        706.08        659.00        22.24 o
   2  12  12        322.70        340.62        18.60 o
   3  12  12         75.69         86.99        14.16 o
   4  12  12        156.63        163.47        20.91 o
   5  12  12         34.93         27.78        18.89 o
   6  12  12         26.70         61.49        20.94 o
   7  12  12         29.09         58.36        23.89 o
   8  12  12         94.92        116.27        26.78 o
   1  13  12         46.74         38.80        11.06 o
   2  13  12        228.34        222.28        16.38 o
   3  13  12          1.38         27.82        15.10 o
   4  13  12         17.07         21.67        17.54 o
   5  13  12          4.66         -1.91        16.83 o
   6  13  12         63.98         51.07        20.35 o
   7  13  12          1.53        -25.36        24.65 o
   8  13  12         58.10         50.88        25.70 o
   0  14  12        269.62        266.80        27.84 o
   1  14  12        123.01        124.64        14.62 o
   2  14  12        398.88        385.09        26.98 o
   3  14  12          1.93          5.49        16.46 o
   4  14  12          0.08         16.80        16.37 o
   5  14  12        163.01        162.55        21.56 o
   6  14  12         11.44         66.18        24.21 o
   7  14  12          9.26         76.69        22.90 o
   1  15  12         16.44         47.75        19.22 o
   2  15  12         25.85         38.04        15.73 o
   3  15  12          8.66          7.10        16.03 o
   4  15  12         44.18         43.00        19.18 o
   5  15  12         60.86         63.75        19.08 o
   6  15  12         17.73          8.59        23.82 o
   0  16  12        167.48        139.02        36.59 o
   1  16  12          4.67         40.07        22.98 o
   2  16  12         78.16        134.18        22.27 o
   3  16  12          0.10         18.99        20.22 o
   4  16  12         61.62         68.95        21.31 o
   5  16  12          6.17          7.65        19.72 o
   1  17  12          0.81        -34.39        28.20 o
   2  17  12         96.86         83.23        24.51 o
   3  17  12         31.38         40.56        21.33 o
   4  17  12        101.72        150.42        23.33 o
   0  18  12        137.86         96.17        73.99 o
   1  18  12         12.19         28.66        29.36 o
   2  18  12          5.16         -3.34        23.11 o
   1   1  13      12686.24      12540.19        96.54 o
   2   1  13        850.20        660.07        19.31 o
   3   1  13         10.59         36.24         6.22 o
   4   1  13      15818.35      15413.62       101.69 o
   5   1  13        310.63        281.26        12.74 o
   6   1  13       3487.67       3615.64        45.15 o
   7   1  13        539.16        580.35        22.01 o
   8   1  13          1.23         13.09        12.59 o
   9   1  13         56.55         52.26        16.60 o
  10   1  13         83.80         66.78        18.71 o
  11   1  13         18.46         30.89        19.38 o
   0   2  13         22.37         11.67         7.20 o
   1   2  13        842.20        774.08        20.12 o
   2   2  13       5839.22       5685.20        49.57 o
   3   2  13         14.82          8.06         5.01 o
   4   2  13        750.98        825.37        21.30 o
   5   2  13        744.01        699.22        17.50 o
   6   2  13        587.00        500.47        16.22 o
   7   2  13          6.28         13.92         9.72 o
   8   2  13         67.84        121.99        15.92 o
   9   2  13         19.52         15.55        17.24 o
  10   2  13         89.86        139.32        23.99 o
  11   2  13         28.55         24.48        22.72 o
   1   3  13        163.92        159.35        11.48 o
   2   3  13       2013.37       1604.64        24.63 o
   3   3  13       4030.22       4487.79        45.41 o
   4   3  13       5980.75       6032.49        74.28 o
   5   3  13       1556.70       1299.86        29.73 o
   6   3  13       8721.75       8313.06        80.17 o
   7   3  13         61.70         67.04        10.98 o
   8   3  13         19.68         14.02        13.51 o
   9   3  13          2.82         10.96        15.78 o
  10   3  13        190.02        203.54        29.10 o
  11   3  13         35.39         38.00        24.93 o
   0   4  13        599.12        524.63        21.53 o
   1   4  13       9172.71       9004.44        66.78 o
   2   4  13        294.54        283.39        26.05 o
   3   4  13         87.85         63.87         6.87 o
   4   4  13        493.39        499.86        17.81 o
   5   4  13         10.36         12.45         7.68 o
   6   4  13        361.63        343.72        19.51 o
   7   4  13        272.24        267.48        20.20 o
   8   4  13          1.28         -7.60        14.87 o
   9   4  13         10.64         36.42        17.71 o
  10   4  13         21.46         60.08        23.18 o
  11   4  13         14.02         59.52        31.93 o
   1   5  13       1152.51       1335.85        24.21 o
   2   5  13       6296.19       6098.96        55.62 o
   3   5  13       1403.24       1594.21        28.84 o
   4   5  13       5799.25       5517.62        56.56 o
   5   5  13         25.70         23.96         5.61 o
   6   5  13       2223.32       2235.87        48.40 o
   7   5  13          1.28         -0.58        13.89 o
   8   5  13        209.60        188.83        19.91 o
   9   5  13        142.42        105.66        21.16 o
  10   5  13        190.88        241.08        35.83 o
   0   6  13        341.71        503.42        23.67 o
   1   6  13         67.55         91.42         8.91 o
   2   6  13         27.97         16.59         6.75 o
   3   6  13        271.85        280.42        14.95 o
   4   6  13        249.73        251.35        11.71 o
   5   6  13        281.97        258.41        15.37 o
   6   6  13        392.03        369.16        20.77 o
   7   6  13         69.75         86.49        16.13 o
   8   6  13          5.10         22.06        15.84 o
   9   6  13          1.94         44.41        26.61 o
  10   6  13         67.85        138.30        31.05 o
   1   7  13         20.25         28.44         6.99 o
   2   7  13       3656.94       3625.63        44.66 o
   3   7  13        627.08        618.07        24.76 o
   4   7  13       3286.88       3109.04        48.15 o
   5   7  13       1175.26       1099.25        31.88 o
   6   7  13        798.21        847.94        33.64 o
   7   7  13        432.92        398.03        29.56 o
   8   7  13          9.55         39.16        19.65 o
   9   7  13          2.34         23.50        20.78 o
  10   7  13        125.68        145.26        33.72 o
   0   8  13       2348.31       2510.88        45.80 o
   1   8  13        205.04        179.23        10.58 o
   2   8  13          7.67         11.70         7.27 o
   3   8  13        384.47        354.46        18.85 o
   4   8  13        495.10        481.21        17.67 o
   5   8  13         35.85         47.99        15.01 o
   6   8  13        133.63        109.85        18.47 o
   7   8  13         33.21         58.39        18.09 o
   8   8  13         15.45         14.03        18.63 o
   9   8  13         18.35         -9.79        21.06 o
  10   8  13         31.25         51.08        30.04 o
   1   9  13        152.17        178.85         9.34 o
   2   9  13        349.98        294.89        11.11 o
   3   9  13         73.55         60.10        10.09 o
   4   9  13        856.47        856.96        27.01 o
   5   9  13         25.86         12.60        15.64 o
   6   9  13        758.92        744.60        39.93 o
   7   9  13          5.61         26.26        19.10 o
   8   9  13         53.54         47.26        29.61 o
   9   9  13          9.70        -14.85        25.02 o
   0  10  13       2151.51       2256.12        50.44 o
   1  10  13       2484.19       2443.13        32.99 o
   2  10  13         19.46         49.42        11.77 o
   3  10  13        439.57        441.60        21.31 o
   4  10  13         47.56         49.84        15.96 o
   5  10  13        359.80        279.10        26.72 o
   6  10  13        318.58        286.60        27.80 o
   7  10  13          0.87         35.75        20.35 o
   8  10  13         83.86         81.05        23.96 o
   9  10  13          3.28        -11.67        23.12 o
   1  11  13         11.58         23.84         6.61 o
   2  11  13        609.55        610.20        21.66 o
   3  11  13        263.71        208.37        19.06 o
   4  11  13        945.76        927.32        38.08 o
   5  11  13          0.49          4.64        18.14 o
   6  11  13         54.78         45.95        19.39 o
   7  11  13         42.02         61.51        22.33 o
   8  11  13         10.06         24.03        25.03 o
   9  11  13         33.36         58.13        26.07 o
   0  12  13        493.41        765.80        35.36 o
   1  12  13         14.34         45.28        10.54 o
   2  12  13         63.75         27.46        10.05 o
   3  12  13         16.60         12.95        11.74 o
   4  12  13         70.11         93.24        18.75 o
   5  12  13         23.06         11.05        18.75 o
   6  12  13         29.03         19.41        19.67 o
   7  12  13          6.56          5.59        25.73 o
   8  12  13         79.07        112.93        27.20 o
   1  13  13         11.60         16.19        10.94 o
   2  13  13        219.97        201.99        18.00 o
   3  13  13          3.64          8.20        14.66 o
   4  13  13        746.41        786.78        39.34 o
   5  13  13        224.33        181.20        24.03 o
   6  13  13          8.24         -5.34        21.61 o
   7  13  13         54.27         89.37        25.65 o
   0  14  13          3.79          0.52        17.43 o
   1  14  13        103.17         67.52        13.47 o
   2  14  13         32.56         83.34        17.63 o
   3  14  13        242.43        228.19        22.95 o
   4  14  13        230.80        345.15        27.71 o
   5  14  13          0.48         -4.16        19.30 o
   6  14  13         63.07         43.82        24.38 o
   7  14  13         25.42         37.01        25.61 o
   1  15  13         17.30          9.54        20.20 o
   2  15  13         36.16         63.28        22.69 o
   3  15  13          9.67         21.33        19.12 o
   4  15  13         92.50         64.98        18.67 o
   5  15  13          6.88         20.42        18.33 o
   6  15  13         34.57         30.74        25.16 o
   0  16  13          3.51          8.83        30.56 o
   1  16  13         87.56        118.95        25.32 o
   2  16  13         28.20         59.18        19.18 o
   3  16  13         25.47         57.28        19.18 o
   4  16  13         20.81         34.83        18.83 o
   5  16  13         29.21         12.36        18.64 o
   1  17  13         30.51         30.73        25.80 o
   2  17  13          0.38         53.72        31.55 o
   3  17  13          2.54         27.95        21.67 o
   4  17  13         12.16         32.96        20.43 o
   0  18  13          7.28        -37.72        52.11 o
   1  18  13          0.87         37.70        32.03 o
   2  18  13          0.99         57.93        25.52 o
   0   0  14      17888.85      17466.92       228.00 o
   1   0  14       2067.02       2088.86        45.08 o
   2   0  14      18945.77      16284.78       395.22 o
   3   0  14        151.56        156.59        18.20 o
   4   0  14       3425.01       3265.08        75.79 o
   5   0  14         48.66         49.89         9.24 o
   6   0  14       3440.88       3356.86        61.13 o
   7   0  14       2140.84       2149.67        51.17 o
   8   0  14       1442.00       1459.78        68.71 o
   9   0  14          1.71         27.59        21.95 o
  10   0  14          5.10         36.00        25.98 o
  11   0  14          8.36         11.29        29.73 o
   1   1  14        307.46        292.76        11.98 o
   2   1  14       2699.23       3186.19        45.85 o
   3   1  14        374.10        311.84        13.58 o
   4   1  14        773.13        950.24        24.32 o
   5   1  14        504.51        520.17        19.91 o
   6   1  14        967.47        853.49        23.26 o
   7   1  14         15.85         30.59        10.03 o
   8   1  14         35.64         28.89        14.93 o
   9   1  14          4.43         14.90        16.17 o
  10   1  14         87.82         91.89        20.29 o
  11   1  14          0.05         35.24        18.81 o
   0   2  14      32830.50      34678.10       539.52 o
   1   2  14        840.43        921.62        21.29 o
   2   2  14      13918.05      13282.95        85.98 o
   3   2  14        544.59        531.84        17.10 o
   4   2  14        710.79        821.30        21.71 o
   5   2  14        188.57        168.74        11.56 o
   6   2  14         54.89         64.36        11.63 o
   7   2  14         95.78         79.14        12.72 o
   8   2  14       1622.29       1755.20        48.08 o
   9   2  14         89.14        123.50        19.31 o
  10   2  14        142.36        202.67        26.98 o
  11   2  14          0.50         50.62        23.31 o
   1   3  14          0.76          1.89         6.98 o
   2   3  14        670.52        736.96        19.04 o
   3   3  14        140.19        174.37        10.53 o
   4   3  14         11.39         15.20         8.30 o
   5   3  14        386.55        397.81        20.62 o
   6   3  14       1527.39       1379.47        32.04 o
   7   3  14         12.97         17.78        11.22 o
   8   3  14        102.23        128.12        16.41 o
   9   3  14          6.61         20.64        17.14 o
  10   3  14        180.08        235.94        32.65 o
  11   3  14          0.13         41.32        28.62 o
   0   4  14      17917.72      18725.85       182.02 o
   1   4  14       1443.13       1406.63        26.41 o
   2   4  14      12284.85      11476.93        70.29 o
   3   4  14         49.85         81.43         7.24 o
   4   4  14          4.77         24.81         8.93 o
   5   4  14        137.58        134.71         9.79 o
   6   4  14        933.28        933.21        28.06 o
   7   4  14         50.08         66.76        14.24 o
   8   4  14        306.48        339.70        23.51 o
   9   4  14         66.89         59.86        21.89 o
  10   4  14        202.29        234.73        31.22 o
   1   5  14       1072.77       1190.22        23.43 o
   2   5  14         25.82         53.19         8.28 o
   3   5  14         58.04         87.91         8.56 o
   4   5  14        121.47         88.68         9.07 o
   5   5  14         18.14         15.91         4.66 o
   6   5  14        649.95        689.89        28.47 o
   7   5  14          1.70          9.80        11.98 o
   8   5  14         68.30         53.90        14.91 o
   9   5  14         45.92         53.88        17.64 o
  10   5  14         30.83         48.41        26.45 o
   0   6  14      13552.79      13179.75       108.36 o
   1   6  14        749.87        764.88        23.06 o
   2   6  14       5490.23       5286.54        63.58 o
   3   6  14          1.28          5.78         6.68 o
   4   6  14        210.42        198.11        11.91 o
   5   6  14        645.58        629.40        25.57 o
   6   6  14         76.08        103.31        13.45 o
   7   6  14         43.31         22.85        14.62 o
   8   6  14        997.05       1034.40        45.86 o
   9   6  14        146.21        185.61        29.73 o
  10   6  14          8.93         15.03        29.21 o
   1   7  14         16.64         46.22         8.75 o
   2   7  14         93.08        131.84        10.25 o
   3   7  14        126.94        144.95        13.84 o
   4   7  14         50.70         61.44         7.03 o
   5   7  14       1013.27       1133.19        33.27 o
   6   7  14          7.31        -14.44        15.35 o
   7   7  14          0.79         20.93        17.66 o
   8   7  14        117.73        109.23        19.95 o
   9   7  14         77.49        120.41        26.76 o
  10   7  14         36.62         67.08        28.08 o
   0   8  14       2241.61       2146.66        39.40 o
   1   8  14         12.94         10.89         7.06 o
   2   8  14       2416.45       2098.60        37.70 o
   3   8  14        213.94        188.08        14.99 o
   4   8  14          3.05         18.76         8.85 o
   5   8  14         12.35         13.89        15.59 o
   6   8  14        829.41        855.14        41.37 o
   7   8  14        179.80        196.51        23.38 o
   8   8  14         76.87        100.38        21.91 o
   9   8  14        109.65        113.45        28.67 o
  10   8  14         86.65         61.46        31.96 o
   1   9  14         12.29         19.18         7.68 o
   2   9  14        314.66        252.45        15.23 o
   3   9  14        715.03        719.81        26.24 o
   4   9  14       1999.00       2002.67        45.70 o
   5   9  14          0.54         -6.08        16.07 o
   6   9  14         66.59         62.24        18.91 o
   7   9  14         27.20         25.86        18.84 o
   8   9  14        122.87        132.55        25.31 o
   9   9  14          0.59         -7.25        24.63 o
   0  10  14        389.49        381.95        25.39 o
   1  10  14        494.15        538.77        21.72 o
   2  10  14       1795.13       1837.49        35.91 o
   3  10  14        373.15        385.47        26.00 o
   4  10  14        649.30        684.28        33.61 o
   5  10  14         87.70         54.87        17.57 o
   6  10  14        221.15        269.01        27.82 o
   7  10  14         14.68         36.52        20.08 o
   8  10  14         31.15         19.01        21.11 o
   9  10  14         54.63         73.77        26.03 o
   1  11  14         46.63         53.67         9.07 o
   2  11  14        940.15       1046.97        30.52 o
   3  11  14        460.45        494.91        29.12 o
   4  11  14        380.67        376.80        26.61 o
   5  11  14         20.91         -5.42        17.02 o
   6  11  14        130.79         99.93        22.39 o
   7  11  14          2.19         18.40        21.13 o
   8  11  14          8.84         42.80        30.53 o
   0  12  14       3168.64       3086.43        67.78 o
   1  12  14         94.74        107.41        12.29 o
   2  12  14         65.26         29.77        11.98 o
   3  12  14         40.82         57.56        12.34 o
   4  12  14         55.58         55.84        18.68 o
   5  12  14        189.41        194.35        27.30 o
   6  12  14          3.61         -5.64        19.79 o
   7  12  14         41.61         29.79        23.04 o
   8  12  14        208.87        192.83        31.72 o
   1  13  14          1.40         29.95        12.82 o
   2  13  14        133.12        159.45        16.79 o
   3  13  14         11.63          3.75        14.57 o
   4  13  14         57.57         38.82        19.46 o
   5  13  14        105.64        118.01        22.07 o
   6  13  14         40.33         41.63        21.52 o
   7  13  14          0.10         27.00        30.10 o
   0  14  14          3.24        -11.14        17.64 o
   1  14  14          1.14         17.65        11.89 o
   2  14  14        307.93        337.72        26.47 o
   3  14  14         72.41         62.00        22.89 o
   4  14  14        146.98         98.60        19.74 o
   5  14  14          0.66         -0.10        19.24 o
   6  14  14          2.21         45.85        21.52 o
   7  14  14         14.81         22.91        28.93 o
   1  15  14          0.99         13.01        20.28 o
   2  15  14          6.39          5.88        21.07 o
   3  15  14          3.18          8.91        18.64 o
   4  15  14          4.48        -11.10        19.37 o
   5  15  14         54.00         54.07        19.71 o
   6  15  14          2.50         21.15        31.34 o
   0  16  14          2.21        -14.40        49.84 o
   1  16  14          0.02         31.89        27.34 o
   2  16  14         31.00         37.32        24.10 o
   3  16  14         64.41         63.56        22.16 o
   4  16  14         65.78         76.56        20.88 o
   5  16  14          1.33        -22.32        20.73 o
   1  17  14         17.34         56.16        25.23 o
   2  17  14         28.87         41.20        24.81 o
   3  17  14          0.80         14.01        22.34 o
   0  18  14          4.02         14.61        47.70 o
   1  18  14         13.49         28.20        27.60 o
   1   1  15       1029.65       1192.72        23.86 o
   2   1  15      15100.03      14491.73       105.06 o
   3   1  15       2196.96       1915.54        35.17 o
   4   1  15      12982.17      12534.45        98.23 o
   5   1  15          4.28         13.75         7.06 o
   6   1  15       1822.51       1708.90        31.02 o
   7   1  15         35.95         27.26        10.72 o
   8   1  15         69.21         60.93        17.20 o
   9   1  15         29.28         20.18        18.51 o
  10   1  15          8.30         37.15        21.54 o
  11   1  15          2.83         23.43        21.35 o
   0   2  15       3646.03       3760.67       111.22 o
   1   2  15        267.05        231.67        12.18 o
   2   2  15        692.80        868.85        28.71 o
   3   2  15        653.76        669.00        19.70 o
   4   2  15        558.45        588.16        19.06 o
   5   2  15        371.71        326.75        15.77 o
   6   2  15        878.58        789.90        24.27 o
   7   2  15          0.93         -4.42        10.68 o
   8   2  15        123.11        106.65        19.99 o
   9   2  15          2.62          4.10        17.02 o
  10   2  15         72.11         53.93        22.14 o
  11   2  15          8.82         30.34        25.10 o
   1   3  15        673.93        671.91        22.33 o
   2   3  15      18334.77      18204.49       161.11 o
   3   3  15       3415.91       3309.85        38.63 o
   4   3  15       5033.61       5034.11        60.14 o
   5   3  15        863.57        919.30        30.00 o
   6   3  15       1022.31       1014.01        34.14 o
   7   3  15        114.94        109.70        15.18 o
   8   3  15         78.86         71.74        16.37 o
   9   3  15        131.16        144.31        24.14 o
  10   3  15         33.23         33.16        21.99 o
  11   3  15          4.45        -23.84        36.54 o
   0   4  15       1484.55       1217.21        30.48 o
   1   4  15       9630.23       9506.18        79.24 o
   2   4  15        636.07        728.43        22.34 o
   3   4  15         96.96        106.07         9.53 o
   4   4  15        205.56        164.27        13.00 o
   5   4  15       1490.34       1375.77        35.02 o
   6   4  15          9.19          3.82        11.86 o
   7   4  15         28.90         16.52        13.77 o
   8   4  15          0.28         23.94        16.27 o
   9   4  15          0.54        -26.49        21.06 o
  10   4  15         60.06         69.38        22.27 o
   1   5  15        618.07        576.47        18.70 o
   2   5  15       4236.29       4131.08        50.35 o
   3   5  15          5.45          8.42         5.49 o
   4   5  15       6922.87       6541.01        72.69 o
   5   5  15        229.98        278.41        18.67 o
   6   5  15       1462.18       1523.18        41.42 o
   7   5  15        141.98        103.02        14.98 o
   8   5  15          1.91         27.39        20.72 o
   9   5  15          7.65         22.46        22.94 o
  10   5  15        102.21        113.71        31.11 o
   0   6  15         20.51         61.07        19.25 o
   1   6  15        165.48        178.26        11.03 o
   2   6  15          4.49          4.46         7.79 o
   3   6  15        265.25        289.13        15.49 o
   4   6  15         39.27         26.11         6.39 o
   5   6  15        594.78        582.82        25.40 o
   6   6  15         91.30        123.18        13.87 o
   7   6  15        512.11        537.16        33.61 o
   8   6  15         95.68        141.80        22.19 o
   9   6  15         20.90         30.40        20.63 o
  10   6  15          1.94          0.85        28.69 o
   1   7  15        468.16        522.28        19.04 o
   2   7  15        561.69        573.35        22.12 o
   3   7  15         15.09         13.37        10.05 o
   4   7  15       4791.57       4507.08        52.16 o
   5   7  15          2.65         13.90        10.60 o
   6   7  15        605.04        649.82        35.68 o
   7   7  15        156.69        188.49        23.90 o
   8   7  15        119.10        140.09        21.22 o
   9   7  15        133.65         97.41        30.54 o
  10   7  15        118.40         87.66        31.02 o
   0   8  15         48.75         85.73        14.70 o
   1   8  15        502.84        488.41        18.81 o
   2   8  15        294.15        280.19        15.72 o
   3   8  15        679.43        585.10        25.63 o
   4   8  15        785.41        746.36        27.12 o
   5   8  15        638.03        616.94        34.51 o
   6   8  15        176.86        162.47        21.56 o
   7   8  15         24.70         47.66        18.74 o
   8   8  15          0.21         35.83        20.24 o
   9   8  15         23.66         28.15        26.35 o
   1   9  15         29.62         58.25         8.48 o
   2   9  15       1125.81       1099.67        33.05 o
   3   9  15        309.38        274.24        18.03 o
   4   9  15       1279.77       1370.72        46.15 o
   5   9  15         91.64        129.54        20.67 o
   6   9  15        411.14        376.40        30.51 o
   7   9  15         11.44         33.39        18.15 o
   8   9  15          9.07         17.24        20.84 o
   9   9  15         24.65         27.99        26.32 o
   0  10  15        328.15        381.87        27.36 o
   1  10  15        244.97        225.03        15.06 o
   2  10  15        151.57        188.88        15.13 o
   3  10  15        714.68        670.21        33.26 o
   4  10  15        436.40        431.58        28.53 o
   5  10  15         75.98         69.51        19.54 o
   6  10  15        151.16        160.73        22.84 o
   7  10  15         71.63         90.17        22.10 o
   8  10  15         27.18         86.80        25.63 o
   9  10  15         20.59         80.80        28.82 o
   1  11  15        400.78        379.01        18.94 o
   2  11  15         12.58         28.42        14.24 o
   3  11  15       1114.77       1191.24        45.09 o
   4  11  15        372.49        429.22        27.94 o
   5  11  15         13.43         12.46        17.75 o
   6  11  15        315.21        293.24        30.27 o
   7  11  15         22.62         55.42        23.46 o
   8  11  15         15.92         75.73        25.62 o
   0  12  15       1518.70       1582.70        56.56 o
   1  12  15         11.21         20.28        11.11 o
   2  12  15          2.91          3.18        12.51 o
   3  12  15         31.65         22.64        13.21 o
   4  12  15        457.07        435.31        31.57 o
   5  12  15          0.57         12.39        18.74 o
   6  12  15         57.38         77.40        23.40 o
   7  12  15         29.05         34.42        24.77 o
   8  12  15          0.40         24.60        24.21 o
   1  13  15         49.51         39.10        12.82 o
   2  13  15        658.24        698.12        32.06 o
   3  13  15        119.10        118.50        20.01 o
   4  13  15         15.06         21.14        18.33 o
   5  13  15         18.87         23.20        20.42 o
   6  13  15        101.31        137.80        26.45 o
   7  13  15          3.17         15.35        24.55 o
   0  14  15        652.98        448.02        41.31 o
   1  14  15          9.23         24.81        12.59 o
   2  14  15         86.73        102.19        19.13 o
   3  14  15        101.47        100.45        20.58 o
   4  14  15          1.86         24.35        16.69 o
   5  14  15         22.38         30.70        19.56 o
   6  14  15         23.48          9.66        22.50 o
   7  14  15         10.94         48.33        25.86 o
   1  15  15        111.81        135.47        22.41 o
   2  15  15         12.40         23.96        23.95 o
   3  15  15        163.17        159.45        33.24 o
   4  15  15        112.81        120.66        21.42 o
   5  15  15         14.89         46.97        21.37 o
   6  15  15         58.22          7.29        25.29 o
   0  16  15          1.77        -10.46        40.80 o
   1  16  15          0.47         19.10        29.77 o
   2  16  15          8.10         68.87        30.55 o
   3  16  15        160.61        143.75        25.21 o
   4  16  15         76.80         84.04        24.04 o
   5  16  15         20.73          4.02        20.49 o
   1  17  15          7.92         17.16        25.78 o
   2  17  15         38.61         35.97        35.12 o
   3  17  15         12.61         18.47        29.67 o
   0  18  15         21.90        104.32        76.37 o
   0   0  16      17064.03      16712.90       196.69 o
   1   0  16       2623.90       2985.23        51.43 o
   2   0  16      13803.24      13476.47       111.64 o
   3   0  16        527.19        504.40        71.48 o
   4   0  16       4139.90       3766.62        84.96 o
   5   0  16        356.42        380.83        31.17 o
   6   0  16       7198.49       6704.54       107.80 o
   7   0  16          6.62        -18.84        18.22 o
   8   0  16        586.92        618.00        47.29 o
   9   0  16        499.73        500.39        61.46 o
  10   0  16          3.49          5.63        30.28 o
  11   0  16          4.59         42.21        32.05 o
   1   1  16        141.96        157.45         9.36 o
   2   1  16       7423.13       7371.38       104.35 o
   3   1  16       4109.65       4022.08        50.08 o
   4   1  16        128.45        190.13        16.33 o
   5   1  16       1655.07       1646.42        34.85 o
   6   1  16        820.53        869.64        26.99 o
   7   1  16         31.03         29.01        12.72 o
   8   1  16          5.94         15.71        14.91 o
   9   1  16          0.04         -8.80        19.42 o
  10   1  16         32.68         35.56        20.14 o
  11   1  16          1.11          6.85        22.39 o
   0   2  16      43553.44      42787.96       462.95 o
   1   2  16         34.56         31.46         7.48 o
   2   2  16      11082.78      10670.29        88.19 o
   3   2  16       1305.54       1258.87        29.29 o
   4   2  16        147.72        151.40        11.64 o
   5   2  16         68.94         64.48         8.97 o
   6   2  16       1985.87       1974.49        36.78 o
   7   2  16         78.72         72.79        13.58 o
   8   2  16        840.97        860.14        41.78 o
   9   2  16        243.73        266.69        26.62 o
  10   2  16         10.31         26.77        22.93 o
   1   3  16       2874.93       3029.06        43.95 o
   2   3  16       2038.83       2157.65        47.68 o
   3   3  16        111.07         77.70         7.02 o
   4   3  16       1128.19       1146.30        29.71 o
   5   3  16        154.95        178.18        15.67 o
   6   3  16        643.07        633.59        27.46 o
   7   3  16         36.59         35.25        13.82 o
   8   3  16        119.72        100.80        16.96 o
   9   3  16          0.70          5.69        18.18 o
  10   3  16          7.57         31.79        24.58 o
   0   4  16      12007.23      11743.12       117.22 o
   1   4  16       1803.08       1799.36        37.50 o
   2   4  16       5368.64       5285.03        72.01 o
   3   4  16        158.17        144.76        12.42 o
   4   4  16        491.00        444.03        17.82 o
   5   4  16        717.65        716.16        26.52 o
   6   4  16        515.61        560.17        25.02 o
   7   4  16          5.74         14.72        14.00 o
   8   4  16       1534.59       1557.06        53.67 o
   9   4  16         24.90         18.97        21.94 o
  10   4  16         20.73         45.84        24.30 o
   1   5  16         84.57         73.35         8.37 o
   2   5  16        790.75        739.59        28.86 o
   3   5  16        226.91        308.03        14.49 o
   4   5  16        285.36        389.57        16.67 o
   5   5  16          3.29          5.43        10.10 o
   6   5  16         55.77         24.67        10.99 o
   7   5  16        392.10        415.12        24.76 o
   8   5  16          4.98         19.06        16.90 o
   9   5  16        162.86        155.98        27.20 o
  10   5  16         12.43         19.87        27.31 o
   0   6  16       5956.49       5315.85        82.12 o
   1   6  16        833.52       1000.91        23.66 o
   2   6  16       9505.19       9307.99        86.95 o
   3   6  16         95.23        108.44        10.65 o
   4   6  16        636.86        609.27        18.33 o
   5   6  16        242.18        233.17        17.89 o
   6   6  16        588.35        653.32        28.57 o
   7   6  16         13.39         41.32        16.68 o
   8   6  16        495.66        460.78        32.40 o
   9   6  16         37.69         38.70        24.67 o
  10   6  16          5.33         -5.44        31.29 o
   1   7  16         90.77        105.80        10.87 o
   2   7  16         40.29         33.71         8.08 o
   3   7  16         13.49         28.02        10.69 o
   4   7  16        381.03        345.11        19.72 o
   5   7  16          7.20          7.97        10.54 o
   6   7  16         82.13        158.36        21.89 o
   7   7  16         23.80         22.08        15.98 o
   8   7  16          3.96         14.98        16.78 o
   9   7  16        320.38        294.64        36.04 o
  10   7  16          0.36        -30.35        28.75 o
   0   8  16       3432.03       3441.95        79.74 o
   1   8  16         83.16         62.19         8.85 o
   2   8  16       1469.45       1388.48        35.54 o
   3   8  16        170.67        146.30        14.44 o
   4   8  16         41.30         56.91        12.06 o
   5   8  16        253.61        236.01        24.51 o
   6   8  16        297.84        324.19        27.67 o
   7   8  16         19.59         40.66        19.57 o
   8   8  16        568.51        656.59        40.96 o
   9   8  16        265.80        327.05        38.48 o
   1   9  16        681.93        668.10        26.23 o
   2   9  16        954.96        877.97        30.63 o
   3   9  16         31.64         22.10        11.39 o
   4   9  16        183.23        153.11        19.57 o
   5   9  16         26.99         14.43        16.54 o
   6   9  16         27.42         -3.97        21.50 o
   7   9  16          0.17          6.61        19.61 o
   8   9  16         63.55         70.59        23.32 o
   9   9  16          0.49        -25.43        26.94 o
   0  10  16         29.37         66.47        16.10 o
   1  10  16        198.26        177.48        14.51 o
   2  10  16        196.11        202.36        16.07 o
   3  10  16         52.57         59.63        16.16 o
   4  10  16        734.38        670.89        33.51 o
   5  10  16        199.64        215.59        25.41 o
   6  10  16        127.96        140.22        21.85 o
   7  10  16          0.64         25.73        20.27 o
   8  10  16        581.32        616.47        46.75 o
   9  10  16         40.98         70.11        27.53 o
   1  11  16        173.38        170.45        13.82 o
   2  11  16         52.30         57.87        13.70 o
   3  11  16         27.50         27.89        16.82 o
   4  11  16         21.75          9.97        14.59 o
   5  11  16          0.00         13.19        18.15 o
   6  11  16         12.44         28.25        20.10 o
   7  11  16          4.02         39.42        25.48 o
   8  11  16          0.47          2.84        24.38 o
   0  12  16         56.70         74.15        18.07 o
   1  12  16        319.18        336.27        18.91 o
   2  12  16        142.50        159.43        16.76 o
   3  12  16        161.34        118.94        18.38 o
   4  12  16        156.78        183.48        23.91 o
   5  12  16          2.87         39.52        19.41 o
   6  12  16        469.88        472.02        37.08 o
   7  12  16        145.14        132.88        23.58 o
   8  12  16          8.21         70.33        28.58 o
   1  13  16         66.57         84.59        15.03 o
   2  13  16         13.40          9.89        13.06 o
   3  13  16          0.68        -17.18        17.03 o
   4  13  16          5.51         19.63        19.68 o
   5  13  16          2.82          2.05        18.72 o
   6  13  16          0.88          4.94        20.71 o
   7  13  16         47.25         28.02        27.64 o
   0  14  16         36.97         43.14        22.15 o
   1  14  16         46.69         71.03        15.52 o
   2  14  16          2.89         25.41        18.14 o
   3  14  16         42.06         43.95        18.51 o
   4  14  16          2.81          8.98        18.05 o
   5  14  16          4.22         14.87        21.17 o
   6  14  16          0.30        -18.46        20.68 o
   1  15  16         47.59         75.76        20.45 o
   2  15  16          7.62        -13.61        24.32 o
   3  15  16          2.68          6.50        19.93 o
   4  15  16        152.67        188.13        28.57 o
   5  15  16          4.55         -3.85        21.88 o
   6  15  16         42.28          5.44        25.46 o
   0  16  16         11.00         31.73        35.51 o
   1  16  16          3.80         35.67        25.78 o
   2  16  16          1.30         -3.24        31.06 o
   3  16  16          0.23         23.22        19.91 o
   4  16  16         13.43         -2.80        24.57 o
   1  17  16          0.01        -36.15        24.15 o
   2  17  16          2.84         42.76        25.19 o
   3  17  16          2.46         -9.64        24.07 o
   1   1  17        153.55        204.53        10.53 o
   2   1  17      10586.46      10429.99        77.95 o
   3   1  17          8.71         18.29         9.59 o
   4   1  17       7977.48       7673.69        83.76 o
   5   1  17         72.77         69.91        11.10 o
   6   1  17       3454.08       3338.97        52.40 o
   7   1  17          0.11          1.95        12.36 o
   8   1  17         30.31          9.24        18.16 o
   9   1  17         90.14        107.86        22.02 o
  10   1  17        238.66        260.12        31.45 o
   0   2  17       1227.89       1947.71       138.96 o
   1   2  17       1555.07       1588.43        31.36 o
   2   2  17        588.33        716.85        30.19 o
   3   2  17        448.33        434.32        18.17 o
   4   2  17         33.65         59.15         8.70 o
   5   2  17         19.01         22.81         7.72 o
   6   2  17        247.55        250.97        18.35 o
   7   2  17         13.55         -7.16        14.01 o
   8   2  17          3.44         26.50        18.04 o
   9   2  17         36.24         19.81        18.61 o
  10   2  17         11.35         37.22        22.22 o
   1   3  17        130.08        147.53        11.32 o
   2   3  17       7917.95       8157.81        74.96 o
   3   3  17        103.63         77.97         7.77 o
   4   3  17      13075.31      12627.43        84.84 o
   5   3  17          3.39          9.01        11.30 o
   6   3  17        112.06        127.54        15.17 o
   7   3  17          2.74          3.76        12.68 o
   8   3  17          1.96          6.29        17.66 o
   9   3  17         37.87         49.58        19.66 o
  10   3  17         59.88         86.55        25.04 o
   0   4  17        484.78        425.76        24.38 o
   1   4  17         95.36        136.80        11.55 o
   2   4  17        137.46         83.13        11.35 o
   3   4  17         59.39         48.75         8.68 o
   4   4  17        647.92        707.90        23.18 o
   5   4  17          6.96          9.86        10.45 o
   6   4  17          2.73         -5.50        10.98 o
   7   4  17          5.82         -5.98        13.57 o
   8   4  17         11.14          2.78        16.53 o
   9   4  17         12.02         -6.34        22.47 o
  10   4  17          2.43         14.08        21.91 o
   1   5  17        499.14        588.91        20.33 o
   2   5  17      12096.14      11573.99       108.76 o
   3   5  17        109.52        124.11        10.84 o
   4   5  17       4266.15       4189.65        51.35 o
   5   5  17          3.23         -9.23        10.65 o
   6   5  17        121.04        144.44        16.16 o
   7   5  17         82.41         70.39        13.37 o
   8   5  17          0.49         40.31        18.98 o
   9   5  17         41.09         44.94        23.23 o
  10   5  17         11.59          0.89        30.06 o
   0   6  17        548.45        484.67        26.49 o
   1   6  17          9.41         16.29         7.88 o
   2   6  17         26.46         36.44        14.60 o
   3   6  17        196.63        189.65        14.04 o
   4   6  17        125.83        115.58        13.58 o
   5   6  17        227.25        194.82        16.32 o
   6   6  17        432.95        406.67        23.46 o
   7   6  17         21.86         30.00        17.01 o
   8   6  17         91.09         72.53        20.30 o
   9   6  17         27.50         38.34        26.11 o
  10   6  17          1.62          2.57        28.65 o
   1   7  17        143.98        171.24        11.25 o
   2   7  17       1565.16       1654.77        38.29 o
   3   7  17         53.58         58.67        13.35 o
   4   7  17       2681.20       2768.67        51.48 o
   5   7  17        167.10        192.27        16.71 o
   6   7  17        251.16        215.03        23.30 o
   7   7  17         49.34         59.80        18.11 o
   8   7  17         51.23         68.85        22.03 o
   9   7  17         51.46         23.86        23.95 o
  10   7  17          1.35         20.23        28.41 o
   0   8  17         76.59        141.01        20.92 o
   1   8  17          8.58         -2.63         7.75 o
   2   8  17         17.33         30.55        10.08 o
   3   8  17          3.77          5.93        12.54 o
   4   8  17         41.39         74.27        12.55 o
   5   8  17          0.81         12.70        16.93 o
   6   8  17         37.81         28.22        17.01 o
   7   8  17         22.32         31.60        18.04 o
   8   8  17         13.90          3.05        21.01 o
   9   8  17          2.50         -6.14        25.08 o
   1   9  17         48.95         57.31        11.42 o
   2   9  17       3517.33       3588.14        60.44 o
   3   9  17        486.19        599.77        28.16 o
   4   9  17        532.52        545.84        31.51 o
   5   9  17        153.08        163.89        23.11 o
   6   9  17        283.35        270.98        27.44 o
   7   9  17          7.73         -9.87        18.66 o
   8   9  17          6.17         20.41        24.61 o
   9   9  17          1.22         -7.55        25.56 o
   0  10  17        856.39        814.98        40.45 o
   1  10  17          6.93         20.49        10.78 o
   2  10  17          1.33          5.62        11.13 o
   3  10  17          1.22         17.74        17.44 o
   4  10  17          7.50         37.97        15.99 o
   5  10  17         20.31         21.49        19.16 o
   6  10  17         37.48         79.21        21.21 o
   7  10  17         43.05         42.57        20.88 o
   8  10  17         97.67        106.61        33.05 o
   9  10  17          0.39         -2.91        27.93 o
   1  11  17        339.43        340.23        17.66 o
   2  11  17         22.63         21.99        14.18 o
   3  11  17         16.78         10.49        17.58 o
   4  11  17        604.61        655.76        34.77 o
   5  11  17         91.65         94.29        21.95 o
   6  11  17        138.03        155.89        24.79 o
   7  11  17         20.32         22.25        24.09 o
   8  11  17          0.24          2.96        24.44 o
   0  12  17         94.59         49.54        15.72 o
   1  12  17          0.87          6.02        11.09 o
   2  12  17        127.71        143.21        17.20 o
   3  12  17          0.40          9.44        15.95 o
   4  12  17         45.86         54.07        20.87 o
   5  12  17          2.23         44.22        20.06 o
   6  12  17         27.72         67.84        21.71 o
   7  12  17         25.18         72.30        23.34 o
   8  12  17          0.58         37.92        26.70 o
   1  13  17          0.87         27.33        12.70 o
   2  13  17        103.78         81.62        14.87 o
   3  13  17        172.91        145.01        21.66 o
   4  13  17          2.43         -9.76        21.35 o
   5  13  17        112.68         88.80        22.31 o
   6  13  17         11.57         22.39        21.83 o
   7  13  17         26.19         -3.01        24.17 o
   0  14  17          0.27         52.57        22.29 o
   1  14  17          5.42         11.20        13.29 o
   2  14  17         11.61         10.11        21.60 o
   3  14  17         30.25         26.65        22.14 o
   4  14  17        200.99        279.16        31.77 o
   5  14  17         62.69        103.66        24.37 o
   6  14  17          8.33          1.81        22.36 o
   1  15  17         12.59         37.09        24.44 o
   2  15  17          9.04          3.95        27.72 o
   3  15  17         40.18         43.23        22.11 o
   4  15  17          7.33          1.76        20.55 o
   5  15  17         23.59         29.64        22.80 o
   0  16  17          6.48         44.46        34.20 o
   1  16  17         41.99         45.78        28.45 o
   2  16  17         15.00         15.08        21.51 o
   3  16  17          0.01          5.05        22.16 o
   4  16  17          3.53         11.50        22.43 o
   1  17  17         58.61         42.67        28.80 o
   2  17  17         63.71        107.49        29.11 o
   3  17  17          8.84         23.24        26.83 o
   0   0  18      10305.05       9898.60       241.61 o
   1   0  18       4098.83       4024.94        62.62 o
   2   0  18       5203.98       4801.03        72.33 o
   3   0  18         41.27         20.14        12.49 o
   4   0  18        423.13        415.07        28.78 o
   5   0  18        653.02        686.67        41.35 o
   6   0  18       7611.28       7423.67       136.16 o
   7   0  18          7.35          3.73        21.27 o
   8   0  18        300.94        299.81        40.55 o
   9   0  18        276.23        344.89        51.30 o
  10   0  18        508.77        588.96        61.47 o
   1   1  18       1595.18       1549.38        27.95 o
   2   1  18       1339.22       1208.98        24.93 o
   3   1  18       2555.25       2673.40        44.98 o
   4   1  18        943.75        888.27        30.79 o
   5   1  18        161.70        177.69        16.67 o
   6   1  18       1658.63       1727.37        45.21 o
   7   1  18         16.81         11.13        14.22 o
   8   1  18          3.37         -0.78        17.05 o
   9   1  18          1.49          5.80        20.76 o
  10   1  18         11.40         14.53        28.42 o
   0   2  18      19457.36      20789.09       288.01 o
   1   2  18        861.11        941.29        24.27 o
   2   2  18       3353.17       2986.12        42.90 o
   3   2  18       1564.30       1469.85        34.67 o
   4   2  18          0.05          0.71         6.98 o
   5   2  18       1388.43       1346.92        36.11 o
   6   2  18       2854.89       2826.77        52.35 o
   7   2  18       1101.53       1041.00        42.03 o
   8   2  18       1486.14       1462.84        54.51 o
   9   2  18         36.26         38.28        19.77 o
  10   2  18        110.07        159.87        28.66 o
   1   3  18       1681.87       1676.36        33.29 o
   2   3  18         54.65        116.78        14.94 o
   3   3  18        727.59        607.68        18.29 o
   4   3  18         38.42         53.75        13.87 o
   5   3  18       1686.07       1718.74        38.14 o
   6   3  18        833.07        923.69        33.22 o
   7   3  18        265.18        273.40        23.48 o
   8   3  18          1.99          1.71        16.88 o
   9   3  18          0.32        -21.95        18.34 o
  10   3  18          5.31         19.99        24.48 o
   0   4  18      11638.50      11175.02       114.20 o
   1   4  18        402.58        430.07        19.34 o
   2   4  18       1657.40       1350.85        31.58 o
   3   4  18          0.59          1.34         7.76 o
   4   4  18        113.74         92.48        10.68 o
   5   4  18        520.37        559.70        24.53 o
   6   4  18       1530.75       1553.73        40.67 o
   7   4  18        218.10        207.68        20.74 o
   8   4  18       1000.05       1037.83        46.02 o
   9   4  18        155.49        157.66        28.31 o
  10   4  18        144.78        155.93        30.91 o
   1   5  18        158.86        134.81        10.56 o
   2   5  18       1331.47       1249.24        32.98 o
   3   5  18        356.68        324.29        17.17 o
   4   5  18          0.76         20.85         8.65 o
   5   5  18        347.22        321.66        19.00 o
   6   5  18        251.51        178.70        17.36 o
   7   5  18         50.51         56.59        14.70 o
   8   5  18          3.71         -9.49        18.12 o
   9   5  18         24.02          1.64        22.57 o
  10   5  18         16.09         46.82        29.98 o
   0   6  18       4620.33       4536.80        79.03 o
   1   6  18        304.58        277.82        14.61 o
   2   6  18       5102.19       5054.23        65.85 o
   3   6  18         60.52         93.38        11.36 o
   4   6  18       1149.75       1273.09        35.63 o
   5   6  18         59.46         58.39        11.96 o
   6   6  18        497.40        484.45        26.05 o
   7   6  18        601.33        576.07        35.62 o
   8   6  18        136.94        202.43        29.44 o
   9   6  18         22.07         48.72        26.49 o
  10   6  18        137.26        145.71        34.54 o
   1   7  18         16.92          5.82         8.76 o
   2   7  18        250.28        292.31        18.81 o
   3   7  18        154.36         89.58        14.96 o
   4   7  18        854.32        806.11        29.71 o
   5   7  18         12.34         18.26        12.39 o
   6   7  18        248.44        261.86        25.97 o
   7   7  18        189.24        149.25        23.07 o
   8   7  18         57.72         89.48        25.09 o
   9   7  18          2.48          4.58        28.88 o
   0   8  18       6921.71       6751.43       117.18 o
   1   8  18        405.05        377.49        20.23 o
   2   8  18        279.73        260.81        16.82 o
   3   8  18        325.47        335.68        22.11 o
   4   8  18        542.17        566.01        26.31 o
   5   8  18       1027.89       1018.09        44.67 o
   6   8  18        407.43        411.95        32.36 o
   7   8  18         53.47         82.45        18.87 o
   8   8  18        380.39        448.55        39.52 o
   9   8  18          6.46         -2.12        25.09 o
   1   9  18        214.78        282.59        18.24 o
   2   9  18        156.20        199.19        17.75 o
   3   9  18        354.23        304.81        22.09 o
   4   9  18        204.71        210.71        22.22 o
   5   9  18         34.08         32.16        17.53 o
   6   9  18         27.56          8.78        17.62 o
   7   9  18        164.81        117.11        22.24 o
   8   9  18         60.62         70.60        23.36 o
   9   9  18         11.39        -33.99        28.89 o
   0  10  18       3987.71       3856.31        79.39 o
   1  10  18         89.82         91.61        13.24 o
   2  10  18        204.20        210.39        16.20 o
   3  10  18          4.48         29.12        20.93 o
   4  10  18        126.84        124.48        18.11 o
   5  10  18         11.26         19.18        18.48 o
   6  10  18         27.24         49.63        19.42 o
   7  10  18         83.43        112.40        24.74 o
   8  10  18        111.30         87.79        25.05 o
   1  11  18         25.16         15.81        14.89 o
   2  11  18          0.81          7.63        14.10 o
   3  11  18          4.14         11.64        18.07 o
   4  11  18        267.29        256.08        24.88 o
   5  11  18          0.00          6.26        19.54 o
   6  11  18         30.92         64.38        21.60 o
   7  11  18         30.74         52.02        22.81 o
   8  11  18         37.76          3.38        27.62 o
   0  12  18        203.40        281.04        27.38 o
   1  12  18         12.98          9.38        11.83 o
   2  12  18        458.10        418.08        25.46 o
   3  12  18         78.04         64.54        17.89 o
   4  12  18        127.77         73.48        19.90 o
   5  12  18        214.67        199.11        25.59 o
   6  12  18        412.50        471.55        37.54 o
   7  12  18         38.12         39.64        21.94 o
   1  13  18          7.52         16.93        13.41 o
   2  13  18          0.97         25.68        15.19 o
   3  13  18          4.16        -12.26        18.92 o
   4  13  18        119.84        106.64        23.38 o
   5  13  18          6.47        -21.42        20.72 o
   6  13  18          5.34         31.39        21.87 o
   7  13  18          0.43         24.48        24.30 o
   0  14  18        171.84        171.95        28.17 o
   1  14  18         49.79         67.19        17.61 o
   2  14  18         33.91         46.45        19.16 o
   3  14  18         32.62         52.09        20.60 o
   4  14  18          3.12          9.91        20.36 o
   5  14  18         39.61         32.40        23.15 o
   6  14  18          9.72         18.76        21.98 o
   1  15  18          7.98         19.59        24.65 o
   2  15  18         39.84         24.53        20.03 o
   3  15  18          2.11         13.50        20.33 o
   4  15  18         95.81         96.65        23.52 o
   5  15  18         18.05         11.86        22.95 o
   0  16  18        182.13        257.06        50.63 o
   1  16  18         29.78         30.71        20.43 o
   2  16  18          0.39        -24.05        36.88 o
   3  16  18         36.00         -2.39        20.19 o
   4  16  18         58.67         63.11        24.01 o
   1  17  18          2.18        -23.49        31.01 o
   2  17  18          0.78         35.67        34.06 o
   1   1  19        320.03        319.05        13.13 o
   2   1  19       3783.41       3708.41        40.06 o
   3   1  19         47.22         45.78         8.61 o
   4   1  19       8962.84       8357.40        87.05 o
   5   1  19       2676.11       2591.47        55.49 o
   6   1  19       3672.80       3590.60        67.87 o
   7   1  19          9.43         15.52        15.31 o
   8   1  19        113.92         77.20        20.80 o
   9   1  19        144.63        139.66        23.15 o
  10   1  19        148.91        193.49        31.58 o
   0   2  19       2010.06       2768.85       159.60 o
   1   2  19        610.82        665.78        21.15 o
   2   2  19        159.49        203.85        11.03 o
   3   2  19        159.60        146.31        11.38 o
   4   2  19         89.76        118.20        10.80 o
   5   2  19        613.49        580.20        24.74 o
   6   2  19          3.12         25.01        13.50 o
   7   2  19         96.67         91.24        18.36 o
   8   2  19         63.92         61.20        19.71 o
   9   2  19         31.80         19.62        18.73 o
  10   2  19         70.13         70.04        24.19 o
   1   3  19        196.83        232.55        21.12 o
   2   3  19       3605.68       3551.43        52.55 o
   3   3  19        961.30        991.72        25.39 o
   4   3  19       5545.95       5197.82        62.77 o
   5   3  19        214.92        205.86        17.19 o
   6   3  19       1172.08       1264.87        36.79 o
   7   3  19         80.51         80.71        16.38 o
   8   3  19         29.31         68.59        18.56 o
   9   3  19         16.41         29.86        18.31 o
  10   3  19        178.91        182.24        31.35 o
   0   4  19        138.91        273.14        23.71 o
   1   4  19       3980.04       4196.95        58.36 o
   2   4  19          6.20         14.89        11.54 o
   3   4  19        918.75        785.60        23.25 o
   4   4  19        686.00        727.68        25.88 o
   5   4  19        799.45        769.21        30.99 o
   6   4  19         47.93         27.12        11.49 o
   7   4  19         18.58         37.96        15.74 o
   8   4  19         22.47         43.95        17.56 o
   9   4  19         21.75         21.95        21.58 o
  10   4  19         78.27         88.94        27.27 o
   1   5  19        425.90        425.79        15.73 o
   2   5  19       3131.48       3170.36        50.32 o
   3   5  19        220.41        218.89        14.46 o
   4   5  19       3783.49       3738.15        63.86 o
   5   5  19        166.43        152.08        14.74 o
   6   5  19        414.28        394.75        23.99 o
   7   5  19        270.93        279.71        22.95 o
   8   5  19         28.73         18.28        24.85 o
   9   5  19         61.55         38.17        23.77 o
  10   5  19        125.14        134.92        34.62 o
   0   6  19        600.28        547.55        29.33 o
   1   6  19         58.12         68.87         8.59 o
   2   6  19        254.68        190.53        15.26 o
   3   6  19         21.43         38.76        11.23 o
   4   6  19        137.50        118.85        15.00 o
   5   6  19         36.38         20.85        11.72 o
   6   6  19        338.36        271.55        20.72 o
   7   6  19        239.79        234.49        24.82 o
   8   6  19        174.29        151.97        27.30 o
   9   6  19        122.50        140.57        29.62 o
  10   6  19         56.48        123.56        34.32 o
   1   7  19         48.31         48.67         8.50 o
   2   7  19       1348.64       1366.31        37.84 o
   3   7  19       2398.20       2321.25        56.19 o
   4   7  19       1495.55       1437.30        41.65 o
   5   7  19          2.09         -0.37        12.33 o
   6   7  19        879.84        935.04        44.00 o
   7   7  19         28.70         24.54        18.22 o
   8   7  19          1.10         13.61        20.95 o
   9   7  19          1.51        -37.79        27.93 o
   0   8  19         18.72         73.78        25.02 o
   1   8  19        132.11        123.77        10.95 o
   2   8  19        814.23        813.61        28.90 o
   3   8  19         42.69         65.29        12.55 o
   4   8  19        121.99        163.64        15.61 o
   5   8  19        253.82        237.72        24.67 o
   6   8  19        376.51        397.62        31.42 o
   7   8  19          3.31          4.81        18.14 o
   8   8  19        250.10        265.70        32.61 o
   9   8  19          1.20         -5.06        26.10 o
   1   9  19        324.58        391.81        20.14 o
   2   9  19         57.60         43.47        12.26 o
   3   9  19        278.26        253.33        20.79 o
   4   9  19       2553.03       2550.61        66.78 o
   5   9  19         99.14        101.27        20.33 o
   6   9  19         95.34         69.21        19.19 o
   7   9  19         14.35          9.39        18.70 o
   8   9  19         37.85         96.09        26.60 o
   9   9  19          1.71         19.02        30.19 o
   0  10  19         25.30         46.90        18.12 o
   1  10  19         27.72         30.74        12.38 o
   2  10  19         90.09         74.83        12.61 o
   3  10  19        860.93        799.74        40.52 o
   4  10  19        372.81        340.13        27.36 o
   5  10  19        252.36        281.24        28.44 o
   6  10  19         47.49         36.21        19.97 o
   7  10  19        114.20         96.29        24.54 o
   8  10  19         10.50          8.52        25.84 o
   1  11  19        749.80        774.78        27.70 o
   2  11  19        322.61        357.45        23.52 o
   3  11  19        440.01        408.74        31.38 o
   4  11  19        202.41        168.55        21.46 o
   5  11  19        111.90        113.52        21.11 o
   6  11  19        199.48        234.87        28.62 o
   7  11  19         91.13        111.73        25.00 o
   8  11  19         21.69         67.28        29.08 o
   0  12  19        480.04        618.63        38.25 o
   1  12  19         50.00         66.12        18.43 o
   2  12  19         88.68         71.60        16.12 o
   3  12  19         24.94          1.58        16.81 o
   4  12  19        141.01         96.11        21.99 o
   5  12  19         13.38         25.37        20.71 o
   6  12  19          1.57         13.62        21.61 o
   7  12  19          0.22         38.78        23.41 o
   1  13  19         11.32         25.51        15.87 o
   2  13  19         17.58         34.94        16.14 o
   3  13  19         96.01         40.50        20.45 o
   4  13  19         24.69         48.67        21.79 o
   5  13  19         16.19         -3.78        28.34 o
   6  13  19         95.20         67.66        22.20 o
   7  13  19         19.28         48.48        25.20 o
   0  14  19         75.16        158.33        28.31 o
   1  14  19         27.01         49.79        17.84 o
   2  14  19        117.10        155.32        22.95 o
   3  14  19         19.13         50.45        22.71 o
   4  14  19         85.67         59.12        21.86 o
   5  14  19         69.50          9.57        23.57 o
   6  14  19         13.57        -10.29        22.91 o
   1  15  19        178.56        177.28        21.16 o
   2  15  19          0.64        -17.69        20.40 o
   3  15  19         84.60         52.33        20.48 o
   4  15  19         18.68        -13.68        22.92 o
   5  15  19         59.32         82.68        26.39 o
   0  16  19         40.30        114.61        40.54 o
   1  16  19          0.09         14.93        20.68 o
   2  16  19         21.03         26.84        23.31 o
   3  16  19         79.95         64.82        31.90 o
   4  16  19         35.95         46.05        24.06 o
   1  17  19         15.90         37.76        29.60 o
   0   0  20       3458.00       3232.74        91.15 o
   1   0  20          0.01         -9.28        14.47 o
   2   0  20      13727.91      13517.04       108.98 o
   3   0  20          4.00         10.79        14.95 o
   4   0  20        357.79        429.84        31.28 o
   5   0  20        559.79        590.10        39.58 o
   6   0  20       1557.33       1617.97        67.01 o
   7   0  20         44.18         87.90        36.15 o
   8   0  20        593.43        549.68        52.80 o
   9   0  20        236.45        288.95        52.49 o
  10   0  20        545.15        698.00        68.63 o
   1   1  20        115.66         85.97         8.62 o
   2   1  20          7.35         26.76        11.18 o
   3   1  20        340.97        315.56        16.21 o
   4   1  20         96.53        148.29        14.47 o
   5   1  20        289.37        306.75        20.53 o
   6   1  20          7.32         16.19        11.99 o
   7   1  20        133.38        129.24        21.80 o
   8   1  20         77.41         14.70        18.80 o
   9   1  20         83.39         60.07        19.43 o
  10   1  20         61.34         48.06        23.15 o
   0   2  20      34958.84      35172.59       386.34 o
   1   2  20       1428.30       1330.48        26.09 o
   2   2  20        593.12        518.34        17.23 o
   3   2  20        226.05        191.56        12.71 o
   4   2  20        124.29        149.89        11.98 o
   5   2  20        445.83        406.01        21.39 o
   6   2  20        900.76        972.19        38.45 o
   7   2  20       1484.16       1378.00        49.63 o
   8   2  20        710.50        744.53        40.70 o
   9   2  20         39.91         32.93        19.50 o
  10   2  20        162.93        168.02        32.72 o
   1   3  20        590.22        628.39        21.02 o
   2   3  20       1726.62       1674.14        35.51 o
   3   3  20       1534.35       1526.78        33.22 o
   4   3  20        778.12        760.18        23.83 o
   5   3  20        469.31        353.00        21.57 o
   6   3  20        169.19        150.18        18.21 o
   7   3  20          0.95         -3.60        15.73 o
   8   3  20          9.76         -5.24        17.12 o
   9   3  20         28.40         44.55        18.97 o
  10   3  20         18.20        -17.17        25.81 o
   0   4  20      12067.31      11951.85       110.22 o
   1   4  20         26.90         53.90         6.94 o
   2   4  20       2960.05       2681.10        36.30 o
   3   4  20        109.70        109.33        10.22 o
   4   4  20        634.63        662.45        30.23 o
   5   4  20         12.40        -10.45        12.39 o
   6   4  20        805.03        811.20        30.75 o
   7   4  20        669.76        702.47        35.02 o
   8   4  20        189.39        222.20        29.19 o
   9   4  20        166.33        181.02        29.49 o
  10   4  20         95.57        134.44        29.14 o
   1   5  20         12.39         17.28         6.33 o
   2   5  20       1216.48       1008.41        30.45 o
   3   5  20          0.48          9.01         9.33 o
   4   5  20        110.29        118.33        17.10 o
   5   5  20        741.86        811.51        32.30 o
   6   5  20         13.55          7.70        12.69 o
   7   5  20        132.28        121.20        18.17 o
   8   5  20         39.66         85.65        26.41 o
   9   5  20         11.02         -5.61        23.23 o
  10   5  20         19.39          3.84        31.22 o
   0   6  20       3444.30       3397.41        76.00 o
   1   6  20        251.32        254.97        15.35 o
   2   6  20       1574.77       1426.84        38.62 o
   3   6  20       1348.41       1358.36        45.68 o
   4   6  20        240.95        191.15        19.85 o
   5   6  20        121.79        143.36        17.90 o
   6   6  20        883.67        883.96        35.36 o
   7   6  20        436.73        407.09        34.93 o
   8   6  20        150.91        178.69        29.33 o
   9   6  20         44.76         69.16        24.83 o
   1   7  20         17.16          3.51         6.80 o
   2   7  20        452.22        481.92        24.52 o
   3   7  20        637.07        546.75        26.49 o
   4   7  20        867.27        722.59        31.63 o
   5   7  20         28.59         12.33        12.10 o
   6   7  20         17.98         28.36        16.62 o
   7   7  20          4.82         12.64        21.66 o
   8   7  20         40.83         62.48        23.85 o
   9   7  20         67.57         56.14        28.78 o
   0   8  20       1130.99       1209.19        65.54 o
   1   8  20        119.53        120.57        14.46 o
   2   8  20       2009.48       1965.15        44.55 o
   3   8  20          5.43         11.32        13.88 o
   4   8  20         19.45         23.72        13.03 o
   5   8  20          3.60        -14.11        19.86 o
   6   8  20        589.42        611.51        38.14 o
   7   8  20         98.81         42.66        19.26 o
   8   8  20         47.26         50.48        22.70 o
   9   8  20          1.57        -28.34        34.35 o
   1   9  20       1757.88       1779.60        40.41 o
   2   9  20        417.15        371.24        22.02 o
   3   9  20         64.62         32.42        17.62 o
   4   9  20        483.32        494.40        32.39 o
   5   9  20          0.01        -21.71        20.47 o
   6   9  20         12.32         31.84        19.71 o
   7   9  20          0.35         13.29        18.82 o
   8   9  20         53.63         60.64        25.81 o
   9   9  20          0.20        -23.27        28.54 o
   0  10  20       3127.95       3186.34        78.34 o
   1  10  20          7.92         19.44        11.21 o
   2  10  20        150.31        127.74        13.76 o
   3  10  20          1.59         -9.65        16.81 o
   4  10  20          1.14         -8.96        16.29 o
   5  10  20          3.64         22.97        19.46 o
   6  10  20        110.46        127.50        23.20 o
   7  10  20         21.75         17.30        21.11 o
   8  10  20         11.70         57.33        25.84 o
   1  11  20        151.71        190.42        17.83 o
   2  11  20        324.51        369.53        25.78 o
   3  11  20         88.66         76.01        20.92 o
   4  11  20          5.05          4.53        17.73 o
   5  11  20         14.92         -6.70        21.31 o
   6  11  20          5.42         51.04        21.58 o
   7  11  20         28.18         35.93        22.32 o
   8  11  20         82.08         77.59        29.77 o
   0  12  20        508.51        531.00        36.50 o
   1  12  20         36.15         55.19        14.43 o
   2  12  20        118.31         98.40        18.86 o
   3  12  20         14.49          9.36        18.29 o
   4  12  20          7.71         -2.39        24.08 o
   5  12  20        115.15        142.17        26.02 o
   6  12  20         21.88         66.86        21.30 o
   7  12  20          8.29         13.25        25.52 o
   1  13  20         24.26         38.27        14.78 o
   2  13  20         92.18        109.23        17.60 o
   3  13  20         24.19         10.42        20.12 o
   4  13  20         43.75         61.23        28.69 o
   5  13  20         59.85         13.39        22.54 o
   6  13  20         54.42         24.53        24.46 o
   0  14  20        529.46        544.83        41.88 o
   1  14  20         13.61         29.36        14.66 o
   2  14  20          3.35         -5.77        19.08 o
   3  14  20        267.97        277.72        30.46 o
   4  14  20          8.23        -12.78        26.92 o
   5  14  20          3.08        -25.81        22.17 o
   6  14  20          4.27         14.14        24.14 o
   1  15  20          0.88         26.38        19.58 o
   2  15  20          0.32        -13.63        27.78 o
   3  15  20         35.89         52.74        22.74 o
   4  15  20          4.76        -31.59        21.90 o
   5  15  20          5.33         32.44        23.64 o
   0  16  20        150.14        193.21        39.85 o
   1  16  20          3.11         -5.21        23.34 o
   2  16  20         30.93         31.69        37.14 o
   3  16  20         12.68         34.74        23.52 o
   1  17  20          4.21         40.20        27.36 o
   1   1  21        417.97        355.07        14.17 o
   2   1  21       2266.37       2268.82        33.36 o
   3   1  21       3038.68       2814.22        46.63 o
   4   1  21       7126.50       6933.03        83.32 o
   5   1  21        429.44        423.91        23.84 o
   6   1  21       1503.10       1463.94        51.51 o
   7   1  21          0.18         -2.29        16.16 o
   8   1  21         14.00          9.73        18.86 o
   9   1  21        124.12        155.12        24.09 o
  10   1  21         34.83         53.83        30.17 o
   0   2  21       4985.17       5604.88       103.36 o
   1   2  21        100.30        120.28        10.11 o
   2   2  21        116.63        100.41        12.47 o
   3   2  21        500.32        469.29        19.78 o
   4   2  21        392.64        384.76        21.84 o
   5   2  21          5.70          9.55         9.72 o
   6   2  21        143.98        134.44        18.95 o
   7   2  21        150.97        129.98        20.38 o
   8   2  21         21.11         36.96        18.58 o
   9   2  21          9.08         15.57        21.07 o
  10   2  21          0.37         16.34        26.26 o
   1   3  21        709.98        637.05        19.72 o
   2   3  21       3174.78       3071.04        47.13 o
   3   3  21       1133.50       1178.17        30.37 o
   4   3  21       4285.29       4053.15        54.83 o
   5   3  21       1437.28       1345.75        39.02 o
   6   3  21       1020.11        907.94        36.16 o
   7   3  21          2.53         -1.52        14.71 o
   8   3  21         24.52         23.20        18.67 o
   9   3  21        136.51        118.85        22.09 o
  10   3  21         72.37         78.98        28.62 o
   0   4  21         56.38        168.29        27.24 o
   1   4  21        928.17        983.57        23.91 o
   2   4  21         46.08         55.23        11.85 o
   3   4  21        409.05        322.22        16.75 o
   4   4  21          0.55        -16.85        12.70 o
   5   4  21          5.78         14.33        14.13 o
   6   4  21          7.92         21.87        14.01 o
   7   4  21          2.62        -14.54        14.55 o
   8   4  21          3.93          9.90        20.71 o
   9   4  21          1.53         -5.19        24.25 o
  10   4  21          8.58         -5.06        25.48 o
   1   5  21        701.12        699.92        21.35 o
   2   5  21       2784.66       2859.50        50.85 o
   3   5  21        389.83        376.79        23.27 o
   4   5  21       1085.82       1121.68        40.09 o
   5   5  21        509.82        516.32        27.62 o
   6   5  21       1485.38       1338.74        43.67 o
   7   5  21          4.63          8.80        17.15 o
   8   5  21         88.70         72.33        22.55 o
   9   5  21         56.32         18.97        23.73 o
   0   6  21        136.76        115.47        16.94 o
   1   6  21        151.51        171.11        12.53 o
   2   6  21         27.75         12.52        10.39 o
   3   6  21        229.48        267.31        23.30 o
   4   6  21        312.77        409.47        26.81 o
   5   6  21         15.63         31.74        15.20 o
   6   6  21        129.36        154.49        19.60 o
   7   6  21          0.47         41.94        19.73 o
   8   6  21         68.93        102.62        26.57 o
   9   6  21          7.65         39.93        24.01 o
   1   7  21         26.23         42.01        10.17 o
   2   7  21       3693.04       3320.55        60.48 o
   3   7  21        315.15        308.64        20.64 o
   4   7  21       1871.72       1942.54        54.51 o
   5   7  21         40.37         44.19        15.90 o
   6   7  21        278.16        283.09        26.46 o
   7   7  21         10.39         53.54        23.03 o
   8   7  21         13.64         39.43        22.19 o
   9   7  21         68.34        116.77        33.97 o
   0   8  21        730.80        681.30        50.41 o
   1   8  21        103.54         69.53        13.11 o
   2   8  21         36.70         55.56        12.67 o
   3   8  21         67.64         61.24        19.88 o
   4   8  21         66.99         67.66        14.15 o
   5   8  21         77.47         72.03        21.32 o
   6   8  21         89.45        105.74        21.20 o
   7   8  21          3.64         11.94        22.93 o
   8   8  21          0.15         26.47        24.18 o
   9   8  21          6.91         24.04        31.00 o
   1   9  21         98.27        131.90        16.73 o
   2   9  21         10.34         11.64        11.99 o
   3   9  21         38.36         24.19        16.47 o
   4   9  21        816.40        814.61        40.06 o
   5   9  21        142.06        142.32        24.36 o
   6   9  21        395.08        455.22        34.97 o
   7   9  21          6.23         -2.34        21.97 o
   8   9  21          4.21        -17.64        25.14 o
   0  10  21       1832.76       1911.46        67.66 o
   1  10  21       1344.10       1280.37        38.80 o
   2  10  21         40.79         52.37        13.72 o
   3  10  21          2.36          3.96        17.49 o
   4  10  21        200.69        165.46        20.27 o
   5  10  21         48.74         32.39        20.33 o
   6  10  21          6.44         21.74        21.66 o
   7  10  21         46.55         73.46        26.17 o
   8  10  21         51.57         65.94        28.03 o
   1  11  21        120.98         92.47        15.27 o
   2  11  21          6.79         -0.06        13.96 o
   3  11  21        295.06        300.25        28.62 o
   4  11  21        275.53        244.75        24.01 o
   5  11  21          0.90        -10.26        22.51 o
   6  11  21         97.14         85.31        24.84 o
   7  11  21        165.70        174.20        27.78 o
   0  12  21          3.65         35.80        17.72 o
   1  12  21         46.66         35.35        14.38 o
   2  12  21          1.83         15.73        15.68 o
   3  12  21          7.93         -1.59        19.05 o
   4  12  21         17.63         31.98        20.88 o
   5  12  21         21.34         15.99        21.48 o
   6  12  21         35.58          7.06        21.99 o
   7  12  21         53.81         39.33        30.14 o
   1  13  21          0.11          9.38        16.80 o
   2  13  21        109.87        100.87        17.78 o
   3  13  21         22.80         19.79        22.23 o
   4  13  21        130.51        102.88        24.75 o
   5  13  21         63.80         31.30        25.33 o
   6  13  21         52.51         83.20        24.84 o
   0  14  21          0.27         44.92        22.04 o
   1  14  21         80.87        118.82        18.77 o
   2  14  21          4.40          8.31        20.95 o
   3  14  21         70.93        109.20        23.82 o
   4  14  21         87.98        100.91        25.13 o
   5  14  21          6.91         33.73        23.93 o
   1  15  21         20.70         44.30        17.74 o
   2  15  21         41.59         40.57        37.33 o
   3  15  21          1.47         13.93        23.02 o
   4  15  21         90.43         66.62        25.64 o
   0  16  21          0.30         -2.92        36.65 o
   1  16  21         10.69         17.26        26.85 o
   2  16  21          8.65         34.65        33.12 o
   3  16  21         87.08         62.51        36.90 o
   0   0  22      12699.86      12441.60       214.74 o
   1   0  22        421.69        408.72        26.73 o
   2   0  22       4232.13       3846.31        61.37 o
   3   0  22        256.35        226.46        28.76 o
   4   0  22        223.18        230.84        23.30 o
   5   0  22        762.98        629.60        42.39 o
   6   0  22         27.72         55.56        22.39 o
   7   0  22         10.60         39.44        29.11 o
   8   0  22       2017.79       2150.30        99.59 o
   9   0  22         58.24         79.33        37.67 o
  10   0  22          3.32        -20.42        39.63 o
   1   1  22          0.01          2.86        11.27 o
   2   1  22        112.99        117.93        12.42 o
   3   1  22        165.77        131.31        12.11 o
   4   1  22         55.77        106.80        15.38 o
   5   1  22        277.09        240.94        17.94 o
   6   1  22         58.92         51.88        16.89 o
   7   1  22        103.69        133.99        22.54 o
   8   1  22         22.26         33.90        20.04 o
   9   1  22        200.00        252.63        29.49 o
  10   1  22          7.91          4.64        31.87 o
   0   2  22       1312.01       1498.42        46.00 o
   1   2  22        687.46        684.91        19.29 o
   2   2  22       8254.99       7896.64        75.14 o
   3   2  22        548.05        591.63        21.58 o
   4   2  22       1045.39        925.07        33.11 o
   5   2  22         53.22         65.48        11.83 o
   6   2  22       1018.68       1099.34        41.25 o
   7   2  22        656.82        696.48        42.98 o
   8   2  22        653.16        756.63        44.93 o
   9   2  22         51.78         92.38        22.91 o
  10   2  22         24.42         48.29        29.33 o
   1   3  22         18.06         15.03         6.89 o
   2   3  22        836.56        772.80        25.35 o
   3   3  22          2.70         -3.91        10.50 o
   4   3  22        647.42        571.62        22.85 o
   5   3  22        179.50        213.28        18.11 o
   6   3  22         89.49        149.27        20.06 o
   7   3  22         20.78         15.16        15.29 o
   8   3  22          1.20         13.05        18.18 o
   9   3  22         26.53         15.43        22.53 o
  10   3  22          2.96         23.61        30.08 o
   0   4  22       8856.58       8493.67       100.56 o
   1   4  22        402.99        380.64        16.02 o
   2   4  22       4945.10       4742.77        54.22 o
   3   4  22        563.50        603.74        24.32 o
   4   4  22          7.24         13.24         8.78 o
   5   4  22        201.41        200.71        19.35 o
   6   4  22        424.99        482.93        27.85 o
   7   4  22        140.23        145.97        20.48 o
   8   4  22        413.89        471.41        36.89 o
   9   4  22         47.33         35.53        23.68 o
  10   4  22         49.51         28.34        25.68 o
   1   5  22        158.25        179.36        11.98 o
   2   5  22         20.15         46.06        11.90 o
   3   5  22         17.54         10.77        14.16 o
   4   5  22        143.32        111.98        17.11 o
   5   5  22         16.99         25.57        13.45 o
   6   5  22        410.02        427.38        27.73 o
   7   5  22          0.21        -13.09        16.95 o
   8   5  22        122.31        159.07        36.66 o
   9   5  22          1.54          1.78        25.83 o
   0   6  22       6501.73       6660.00       103.92 o
   1   6  22        242.51        195.54        11.53 o
   2   6  22       1341.13       1190.98        37.97 o
   3   6  22        887.54        928.71        39.65 o
   4   6  22          0.73         -4.91        15.29 o
   5   6  22         45.24         26.70        15.64 o
   6   6  22         56.53         69.88        17.02 o
   7   6  22        135.04         95.00        20.38 o
   8   6  22        405.62        387.33        38.76 o
   9   6  22        107.87        137.82        28.70 o
   1   7  22        198.59        190.12        14.65 o
   2   7  22        405.17        436.00        24.04 o
   3   7  22        601.39        563.96        28.14 o
   4   7  22         10.00         32.49        16.42 o
   5   7  22          0.80         13.30        13.74 o
   6   7  22        136.48        219.66        28.63 o
   7   7  22         19.32         25.82        21.49 o
   8   7  22        311.33        378.48        37.26 o
   9   7  22         22.10         33.32        30.67 o
   0   8  22        635.99        630.79        49.49 o
   1   8  22          0.13        -19.58        15.55 o
   2   8  22       1398.97       1349.00        38.61 o
   3   8  22          0.42          7.80        12.91 o
   4   8  22         79.95         84.38        15.54 o
   5   8  22          5.30         -8.92        20.18 o
   6   8  22        228.68        213.39        28.11 o
   7   8  22         82.69         89.19        23.32 o
   8   8  22        235.08        269.86        32.90 o
   9   8  22         93.90        107.21        40.09 o
   1   9  22         47.13         62.19        14.32 o
   2   9  22       1125.74       1199.62        41.88 o
   3   9  22        233.70        286.38        26.90 o
   4   9  22          7.85         -5.49        17.44 o
   5   9  22          3.22         -3.42        19.33 o
   6   9  22          1.21         72.14        24.27 o
   7   9  22          0.83         12.76        23.14 o
   8   9  22         26.85          9.92        23.10 o
   0  10  22        108.37        124.55        26.42 o
   1  10  22         43.45         63.84        15.63 o
   2  10  22        231.46        242.28        20.78 o
   3  10  22         44.42         74.99        19.26 o
   4  10  22          0.59          3.96        16.98 o
   5  10  22         62.63         82.54        22.61 o
   6  10  22        204.24        222.45        30.58 o
   7  10  22          2.60         31.63        24.38 o
   8  10  22        146.23        131.25        27.81 o
   1  11  22        111.28         81.65        15.42 o
   2  11  22         89.41        112.06        18.60 o
   3  11  22         44.89         29.20        19.81 o
   4  11  22        307.58        312.78        28.03 o
   5  11  22         23.60         48.83        22.65 o
   6  11  22          0.85          7.72        21.09 o
   7  11  22          3.05         30.08        26.05 o
   0  12  22          7.06         15.88        19.83 o
   1  12  22         49.36         79.58        16.32 o
   2  12  22        171.04        170.23        21.65 o
   3  12  22          0.49         14.12        20.10 o
   4  12  22         10.87         68.94        25.07 o
   5  12  22          3.19          6.30        22.63 o
   6  12  22         47.30          8.05        22.90 o
   7  12  22        105.44        146.12        28.40 o
   1  13  22          5.96         17.64        15.13 o
   2  13  22          4.43         26.83        16.88 o
   3  13  22         51.94         72.57        25.20 o
   4  13  22          6.82          8.43        22.15 o
   5  13  22          1.12         11.94        22.58 o
   6  13  22          1.19        -20.95        24.83 o
   0  14  22        164.28        152.59        31.55 o
   1  14  22          2.05         41.86        17.10 o
   2  14  22          0.87         -8.47        18.45 o
   3  14  22         11.38         -4.87        20.41 o
   4  14  22          3.47          7.24        22.19 o
   5  14  22         51.41         75.30        25.16 o
   1  15  22         18.90         41.29        16.48 o
   2  15  22         27.17         60.43        27.73 o
   3  15  22          5.10        -13.76        34.68 o
   4  15  22         28.37         38.55        26.09 o
   0  16  22          0.52         45.68        27.17 o
   1  16  22          0.82         32.61        23.32 o
   2  16  22          0.36         15.41        30.29 o
   1   1  23        621.38        556.07        19.67 o
   2   1  23       5314.62       5353.52        54.30 o
   3   1  23        282.06        283.19        16.79 o
   4   1  23       2707.42       2529.97        52.94 o
   5   1  23         22.11         31.56        11.24 o
   6   1  23        401.17        418.28        30.17 o
   7   1  23         28.88         21.72        17.98 o
   8   1  23         71.05        113.90        24.14 o
   9   1  23          2.49         48.86        21.94 o
  10   1  23        106.42        100.03        29.36 o
   0   2  23       1730.05       1903.00        52.60 o
   1   2  23         14.41         21.43         8.17 o
   2   2  23        209.41        205.44        17.73 o
   3   2  23         27.96         38.84         9.56 o
   4   2  23          0.18          7.04        13.27 o
   5   2  23        496.99        414.81        23.04 o
   6   2  23        180.59        132.47        18.31 o
   7   2  23         18.71         28.36        18.31 o
   8   2  23         77.77         97.96        25.06 o
   9   2  23         37.77         24.36        21.96 o
  10   2  23         42.86         54.99        30.31 o
   1   3  23        338.89        303.89        13.67 o
   2   3  23       2351.56       2328.25        41.68 o
   3   3  23        203.91        165.69        14.48 o
   4   3  23       4692.64       4850.07        61.12 o
   5   3  23        284.68        300.06        21.06 o
   6   3  23       1347.45       1296.05        47.75 o
   7   3  23         14.81         -0.56        15.53 o
   8   3  23         15.87         32.24        18.97 o
   9   3  23        251.13        271.74        34.38 o
   0   4  23       3198.21       3043.15        59.29 o
   1   4  23        442.33        375.09        15.79 o
   2   4  23        109.47        212.74        22.99 o
   3   4  23         53.14         49.30        10.60 o
   4   4  23          0.51        -22.20        14.01 o
   5   4  23         40.62         28.78        14.17 o
   6   4  23          3.18         30.14        14.79 o
   7   4  23          0.18        -24.47        16.07 o
   8   4  23          0.70         31.88        24.43 o
   9   4  23          9.08          8.00        23.37 o
   1   5  23        449.97        454.08        18.10 o
   2   5  23       2837.90       2890.27        51.35 o
   3   5  23        218.08        194.90        20.12 o
   4   5  23       2613.80       2607.66        61.67 o
   5   5  23          2.60         -1.93        13.79 o
   6   5  23        384.82        400.03        26.50 o
   7   5  23          4.95         15.16        17.59 o
   8   5  23         61.03         57.11        28.63 o
   9   5  23         15.63         60.58        26.28 o
   0   6  23         72.88         98.24        31.91 o
   1   6  23        128.16        174.61        15.79 o
   2   6  23         24.66         21.57        11.28 o
   3   6  23         35.36         26.19        15.14 o
   4   6  23          6.10         -0.07        17.06 o
   5   6  23         44.70         60.31        15.79 o
   6   6  23         60.80         64.08        16.05 o
   7   6  23         85.77         64.69        23.19 o
   8   6  23          0.37          8.02        24.10 o
   9   6  23         59.49         47.61        26.80 o
   1   7  23         92.35        107.23        17.01 o
   2   7  23       2306.20       2333.32        52.25 o
   3   7  23         53.33         56.89        17.05 o
   4   7  23       1030.77        983.92        39.70 o
   5   7  23        150.02        154.59        19.89 o
   6   7  23        106.87        133.95        23.62 o
   7   7  23          4.19          8.48        21.88 o
   8   7  23         28.61         11.98        26.74 o
   9   7  23          0.58          8.67        29.40 o
   0   8  23         33.02         31.76        21.45 o
   1   8  23        322.16        275.79        21.35 o
   2   8  23        479.14        436.80        24.85 o
   3   8  23         77.96         65.68        14.92 o
   4   8  23          2.91         -8.24        14.47 o
   5   8  23         55.21         49.25        20.34 o
   6   8  23          2.07         21.04        20.95 o
   7   8  23          0.62         21.96        21.67 o
   8   8  23          0.27          5.51        22.85 o
   1   9  23         20.77         40.97        14.81 o
   2   9  23        497.34        506.33        28.89 o
   3   9  23        157.33        133.23        21.49 o
   4   9  23        150.88        176.03        21.22 o
   5   9  23        129.70        105.04        20.85 o
   6   9  23        257.83        227.43        29.28 o
   7   9  23         11.58         18.13        22.86 o
   8   9  23         18.41         22.23        26.00 o
   0  10  23        100.04         87.14        22.89 o
   1  10  23        390.91        385.81        23.43 o
   2  10  23        503.18        523.59        28.11 o
   3  10  23         53.12         67.67        20.16 o
   4  10  23         20.19         50.12        19.43 o
   5  10  23          7.25        -39.38        22.54 o
   6  10  23         30.67         55.97        23.51 o
   7  10  23          1.16        -48.47        24.24 o
   8  10  23          1.37         22.76        24.90 o
   1  11  23          2.40         28.46        13.61 o
   2  11  23        846.26        887.68        39.63 o
   3  11  23        240.84        265.85        28.44 o
   4  11  23        262.40        285.96        27.14 o
   5  11  23         69.26         67.96        22.14 o
   6  11  23          6.42         25.94        25.03 o
   7  11  23          3.25         10.02        25.36 o
   0  12  23         43.02         34.29        19.24 o
   1  12  23         25.56         39.83        17.71 o
   2  12  23         37.34         18.97        18.42 o
   3  12  23         28.72         51.54        20.05 o
   4  12  23         80.01         97.81        24.22 o
   5  12  23         13.28        -17.73        21.91 o
   6  12  23         69.36         67.62        23.78 o
   1  13  23         69.18         63.77        15.82 o
   2  13  23        120.00        128.05        22.50 o
   3  13  23          5.12          8.49        22.81 o
   4  13  23        240.39        328.98        33.58 o
   5  13  23          0.40        -28.06        24.24 o
   6  13  23          3.08        -36.30        24.27 o
   0  14  23        147.35        149.86        31.96 o
   1  14  23         80.03        116.01        19.46 o
   2  14  23        158.85        122.40        27.35 o
   3  14  23         23.03         53.24        25.09 o
   4  14  23          6.07         36.18        24.32 o
   5  14  23         59.83         71.86        25.48 o
   1  15  23         35.52         44.83        19.41 o
   2  15  23        182.79        186.27        32.39 o
   3  15  23         44.05         65.03        27.00 o
   4  15  23          0.53         49.58        23.92 o
   0  16  23          1.69         22.36        31.53 o
   1  16  23          7.56         27.95        25.91 o
   2  16  23         68.35         39.27        28.35 o
   0   0  24       6590.96       6276.67       135.13 o
   1   0  24       1031.20        792.61        37.75 o
   2   0  24       4934.54       4563.85        69.39 o
   3   0  24         64.30         38.49         8.03 o
   4   0  24        293.17        381.85        32.80 o
   5   0  24       1945.45       1678.97        63.53 o
   6   0  24        375.90        439.82        49.73 o
   7   0  24        491.53        470.56        52.57 o
   8   0  24       1237.73       1265.47        95.74 o
   9   0  24          4.03          6.97        35.44 o
   1   1  24         72.39         72.21         9.97 o
   2   1  24         51.34         96.80        10.72 o
   3   1  24         87.61         96.80        11.35 o
   4   1  24          0.03         38.76        13.32 o
   5   1  24        138.69        118.57        13.92 o
   6   1  24          4.86         26.95        14.16 o
   7   1  24        194.93        185.56        27.90 o
   8   1  24         37.66         57.69        21.34 o
   9   1  24         12.71          2.03        22.30 o
   0   2  24       3978.98       4029.60        76.25 o
   1   2  24       1605.34       1572.17        32.35 o
   2   2  24       4999.86       4714.61        61.53 o
   3   2  24         32.15         20.51         8.12 o
   4   2  24         40.99         23.95         9.71 o
   5   2  24        723.47        638.98        28.62 o
   6   2  24       1073.66       1031.55        41.61 o
   7   2  24        155.96        152.50        23.41 o
   8   2  24        566.59        688.21        43.50 o
   9   2  24         32.49         73.01        24.04 o
   1   3  24        580.86        494.12        17.58 o
   2   3  24         12.13        109.74        26.52 o
   3   3  24         29.44         24.46         6.63 o
   4   3  24         19.61         41.63        12.09 o
   5   3  24         68.48         65.13        15.66 o
   6   3  24         20.40         41.47        17.40 o
   7   3  24         56.50         70.44        18.07 o
   8   3  24         39.01         31.47        20.50 o
   9   3  24          3.92          9.78        24.27 o
   0   4  24       2526.94       2758.32        58.35 o
   1   4  24        578.87        534.29        18.77 o
   2   4  24       5735.56       5586.03        70.14 o
   3   4  24        247.78        226.69        16.72 o
   4   4  24          0.07          3.82        15.59 o
   5   4  24        136.12        147.91        19.51 o
   6   4  24        611.19        616.87        33.88 o
   7   4  24         75.56         75.73        19.42 o
   8   4  24        608.40        639.97        52.79 o
   9   4  24         71.08        128.04        31.94 o
   1   5  24        430.77        373.75        18.65 o
   2   5  24        640.57        709.26        26.99 o
   3   5  24        205.35        169.66        18.92 o
   4   5  24        460.73        349.60        29.73 o
   5   5  24        364.10        332.39        25.08 o
   6   5  24         25.95         67.93        15.88 o
   7   5  24          6.43         16.91        18.15 o
   8   5  24          0.46         13.58        26.56 o
   9   5  24         25.17        -11.39        25.48 o
   0   6  24       9607.43       9695.88       161.40 o
   1   6  24          6.07         -7.98        12.53 o
   2   6  24         55.31         43.80        11.93 o
   3   6  24          5.27          9.50        14.92 o
   4   6  24         22.83         27.05        16.18 o
   5   6  24        255.67        303.97        24.79 o
   6   6  24        243.80        322.01        26.27 o
   7   6  24        118.18        128.56        24.88 o
   8   6  24        472.45        476.54        49.61 o
   9   6  24          5.56          9.38        24.28 o
   1   7  24         46.69         37.80        14.38 o
   2   7  24        208.63        216.54        19.06 o
   3   7  24          0.80        -14.85        14.99 o
   4   7  24        217.68        237.12        23.61 o
   5   7  24         34.63         71.48        17.08 o
   6   7  24        149.11        168.25        26.70 o
   7   7  24        260.72        283.08        33.34 o
   8   7  24         50.50         31.57        26.92 o
   0   8  24        316.54        288.20        34.29 o
   1   8  24        506.64        508.71        29.34 o
   2   8  24        788.18        820.35        34.62 o
   3   8  24          0.12         -7.77        17.26 o
   4   8  24         29.95         22.16        16.09 o
   5   8  24        287.32        278.57        29.45 o
   6   8  24         84.89        104.55        24.45 o
   7   8  24        170.69        210.69        30.69 o
   8   8  24        229.24        266.41        34.36 o
   1   9  24        312.62        303.15        22.49 o
   2   9  24         17.93         41.03        15.00 o
   3   9  24         59.26         59.71        18.96 o
   4   9  24          0.97         25.76        17.66 o
   5   9  24         21.19         34.73        23.67 o
   6   9  24          3.53          3.01        20.64 o
   7   9  24         50.19          3.49        25.66 o
   8   9  24          1.32        -13.86        23.85 o
   0  10  24         33.42         58.48        18.75 o
   1  10  24        299.32        294.57        21.15 o
   2  10  24        446.02        437.69        30.85 o
   3  10  24          5.13         10.28        19.85 o
   4  10  24         12.26         11.67        17.81 o
   5  10  24         52.42         85.70        21.10 o
   6  10  24         48.13         45.90        22.44 o
   7  10  24         25.05          1.02        28.33 o
   1  11  24         68.19         68.25        15.43 o
   2  11  24          7.03         20.45        16.96 o
   3  11  24          8.54         22.44        19.07 o
   4  11  24        131.22        167.72        24.18 o
   5  11  24         27.00         -6.84        24.97 o
   6  11  24         58.98         43.23        25.34 o
   7  11  24          0.18         22.76        30.07 o
   0  12  24        112.03        100.22        21.69 o
   1  12  24         42.85         52.34        15.13 o
   2  12  24        305.07        317.73        26.90 o
   3  12  24          8.55         42.16        19.68 o
   4  12  24         31.69         29.70        32.42 o
   5  12  24         60.30         25.23        22.12 o
   6  12  24         23.75         29.31        28.94 o
   1  13  24         27.60         60.29        16.31 o
   2  13  24        170.59        233.18        23.85 o
   3  13  24         20.61         16.80        22.59 o
   4  13  24         31.04         15.71        25.05 o
   5  13  24          7.99          2.51        23.07 o
   0  14  24          8.70         -9.24        22.63 o
   1  14  24          0.29         22.90        17.36 o
   2  14  24         61.78         38.88        31.37 o
   3  14  24        143.68        153.16        29.00 o
   4  14  24          0.81         44.92        25.31 o
   1  15  24          2.07         38.29        18.69 o
   2  15  24         34.65         60.64        39.37 o
   3  15  24         36.32         58.58        22.46 o
   0  16  24        104.23        144.78        38.38 o
   1  16  24          3.64          9.54        24.11 o
   1   1  25        552.91        462.14        19.79 o
   2   1  25       2466.18       2334.56        40.64 o
   3   1  25         90.37         69.97         9.26 o
   4   1  25       4557.17       4584.75        74.14 o
   5   1  25        234.36        278.73        19.48 o
   6   1  25        537.52        514.69        31.95 o
   7   1  25         72.62         80.58        21.47 o
   8   1  25          4.87         37.49        23.11 o
   9   1  25        192.48        259.25        35.14 o
   0   2  25         46.93        264.30        28.54 o
   1   2  25          0.35          6.24         7.59 o
   2   2  25        459.95        487.78        22.10 o
   3   2  25        361.89        391.99        18.06 o
   4   2  25          0.94         10.92         9.75 o
   5   2  25         16.10         19.05        11.69 o
   6   2  25         67.72         67.96        18.14 o
   7   2  25         16.51        -16.13        18.03 o
   8   2  25          0.03         -3.80        19.15 o
   9   2  25          1.52         -7.18        22.73 o
   1   3  25          8.15          2.70        10.20 o
   2   3  25       9115.37       8971.18        87.34 o
   3   3  25        213.72        149.82        14.36 o
   4   3  25       1896.68       1877.00        45.38 o
   5   3  25         18.17         14.05        14.90 o
   6   3  25        647.72        650.17        35.73 o
   7   3  25         35.26         14.02        18.94 o
   8   3  25         86.14         66.00        23.03 o
   9   3  25         37.18         53.03        26.70 o
   0   4  25         28.29         54.64        15.40 o
   1   4  25         16.52          8.39        10.00 o
   2   4  25        237.92        281.33        18.07 o
   3   4  25         20.81         45.94        14.68 o
   4   4  25         49.10         39.99        14.99 o
   5   4  25         67.39         75.02        16.11 o
   6   4  25         29.56         40.78        17.37 o
   7   4  25         13.81         10.35        16.58 o
   8   4  25         32.91         57.57        27.29 o
   9   4  25         24.41         18.48        28.75 o
   1   5  25        501.29        529.71        21.97 o
   2   5  25        645.30        626.12        25.38 o
   3   5  25         34.55         19.37        13.82 o
   4   5  25       3618.85       3708.71        79.83 o
   5   5  25         87.10         86.01        17.03 o
   6   5  25        380.62        398.54        29.32 o
   7   5  25        295.84        313.99        33.26 o
   8   5  25         31.12          9.68        27.18 o
   9   5  25          0.64         -0.50        33.92 o
   0   6  25        125.88         96.71        28.41 o
   1   6  25        180.61        166.40        16.88 o
   2   6  25          1.11         23.31        12.34 o
   3   6  25         15.67         17.55        15.79 o
   4   6  25        186.14        190.56        23.91 o
   5   6  25        439.55        452.33        30.15 o
   6   6  25          1.86         15.07        17.95 o
   7   6  25        182.81        195.94        29.48 o
   8   6  25         47.32         42.76        28.68 o
   9   6  25         28.82         44.08        27.02 o
   1   7  25        227.58        256.58        21.09 o
   2   7  25        101.23        186.83        17.46 o
   3   7  25        176.61        145.26        17.15 o
   4   7  25       1120.23       1079.88        44.54 o
   5   7  25         20.57         19.45        14.89 o
   6   7  25        229.40        257.70        31.01 o
   7   7  25         20.71         65.53        26.71 o
   8   7  25          0.31         -3.35        25.68 o
   0   8  25       1580.41       1672.63        74.49 o
   1   8  25          0.59          6.04        15.21 o
   2   8  25         20.34         32.04        15.97 o
   3   8  25         30.27         32.92        17.85 o
   4   8  25         25.68         11.78        16.13 o
   5   8  25         11.22          6.13        19.41 o
   6   8  25         14.67         29.59        23.04 o
   7   8  25          9.89         45.52        24.38 o
   8   8  25         59.94         58.38        30.04 o
   1   9  25        390.00        465.42        29.71 o
   2   9  25        154.12        201.79        26.21 o
   3   9  25         31.81         31.71        18.52 o
   4   9  25        640.33        619.27        37.28 o
   5   9  25         48.08         58.27        21.90 o
   6   9  25         80.48         73.52        25.17 o
   7   9  25         11.59         50.55        24.74 o
   8   9  25          3.78         -3.58        24.12 o
   0  10  25        192.33        179.79        25.34 o
   1  10  25        316.87        288.13        21.61 o
   2  10  25         61.50         66.45        20.91 o
   3  10  25          0.12         37.31        18.69 o
   4  10  25          9.19          1.92        18.46 o
   5  10  25          0.88        -12.33        20.78 o
   6  10  25         21.11         22.74        23.33 o
   7  10  25         23.93          1.61        25.37 o
   1  11  25          9.99         25.43        14.10 o
   2  11  25        220.27        208.82        22.90 o
   3  11  25         82.52         96.67        22.43 o
   4  11  25        103.32        123.37        22.14 o
   5  11  25         26.13         39.68        23.04 o
   6  11  25        112.81         50.61        23.28 o
   7  11  25         23.45         -3.35        24.87 o
   0  12  25        644.05        708.03        44.91 o
   1  12  25          0.72         -4.88        17.25 o
   2  12  25         48.75         33.76        22.15 o
   3  12  25          1.71         34.63        20.91 o
   4  12  25        128.91        122.76        24.14 o
   5  12  25          4.85        -19.52        23.53 o
   6  12  25          3.54          8.21        24.28 o
   1  13  25         65.04         67.94        17.91 o
   2  13  25          1.03         -6.56        22.54 o
   3  13  25         12.15         -2.07        22.11 o
   4  13  25          5.57         42.85        24.09 o
   5  13  25         25.45         16.62        23.76 o
   0  14  25          0.36          6.80        23.93 o
   1  14  25         44.01         54.15        19.48 o
   2  14  25         24.93         34.98        23.95 o
   3  14  25          0.89         13.59        22.48 o
   4  14  25          0.49         18.51        25.14 o
   1  15  25         44.87         81.29        20.90 o
   2  15  25         10.01         60.10        23.96 o
   3  15  25          5.06         51.59        32.01 o
   0   0  26       3074.44       3328.76       126.03 o
   1   0  26          3.35        -23.14        20.90 o
   2   0  26       2531.37       2416.95        59.42 o
   3   0  26        590.25        520.73        29.89 o
   4   0  26         82.53        100.06        21.24 o
   5   0  26        704.17        591.45        40.96 o
   6   0  26       1560.49       1547.55        77.68 o
   7   0  26        155.55        190.60        39.42 o
   8   0  26        978.70       1053.75        90.58 o
   9   0  26        142.86        173.12        52.29 o
   1   1  26        128.71        153.94        13.65 o
   2   1  26       1488.19       1355.60        31.35 o
   3   1  26        240.07        265.88        17.27 o
   4   1  26        691.91        774.66        31.14 o
   5   1  26         10.68          7.35        12.42 o
   6   1  26         18.44         63.44        16.77 o
   7   1  26          1.68         22.93        19.49 o
   8   1  26         55.90         46.75        23.11 o
   9   1  26          1.02         37.02        24.74 o
   0   2  26      10656.84      10966.50       117.00 o
   1   2  26        351.08        314.43        16.73 o
   2   2  26       1959.05       1926.95        41.46 o
   3   2  26          9.64         15.87         8.84 o
   4   2  26       1513.35       1610.98        40.91 o
   5   2  26        644.79        576.54        30.94 o
   6   2  26       1160.25       1229.00        50.82 o
   7   2  26        155.24        146.80        26.07 o
   8   2  26        251.22        269.39        29.41 o
   9   2  26        200.64        242.13        35.06 o
   1   3  26         31.85         32.23         9.72 o
   2   3  26         65.20        128.04        17.43 o
   3   3  26         50.13         54.00        13.66 o
   4   3  26        525.17        545.76        27.69 o
   5   3  26         40.59         24.69        15.11 o
   6   3  26        161.06        129.38        20.41 o
   7   3  26          9.68        -13.18        18.67 o
   8   3  26         63.34         92.78        22.38 o
   9   3  26         24.62         37.12        25.18 o
   0   4  26       5169.78       5543.10       103.97 o
   1   4  26          0.19         -4.19         7.53 o
   2   4  26        611.52        594.78        24.65 o
   3   4  26        400.75        423.20        27.99 o
   4   4  26         91.09        104.54        18.53 o
   5   4  26        130.48        147.43        19.10 o
   6   4  26        700.77        760.61        39.63 o
   7   4  26        248.09        254.25        26.76 o
   8   4  26        270.62        302.96        40.31 o
   9   4  26         69.24         40.70        29.40 o
   1   5  26         86.64         78.05        12.03 o
   2   5  26         18.87         28.29        10.92 o
   3   5  26        124.21        127.10        17.21 o
   4   5  26        108.18        111.35        20.21 o
   5   5  26          0.09         -7.71        16.52 o
   6   5  26          4.00         15.15        16.62 o
   7   5  26         22.67         19.85        26.14 o
   8   5  26         26.21        -30.58        30.00 o
   9   5  26         41.18         38.29        28.13 o
   0   6  26       5627.55       5390.60       124.79 o
   1   6  26       1736.35       1694.22        42.99 o
   2   6  26        146.69        154.05        19.26 o
   3   6  26         14.12        -11.67        16.27 o
   4   6  26          3.83          4.35        18.31 o
   5   6  26         46.09         56.86        16.59 o
   6   6  26        877.77       1003.79        52.76 o
   7   6  26         69.75         66.36        23.77 o
   8   6  26         47.76         99.92        30.63 o
   1   7  26         20.33         22.55        18.49 o
   2   7  26        201.85        240.74        22.44 o
   3   7  26         49.01         43.86        15.24 o
   4   7  26         23.84          6.83        19.69 o
   5   7  26        103.27         77.17        18.22 o
   6   7  26          0.62         20.77        22.07 o
   7   7  26        184.54        183.96        30.37 o
   8   7  26         10.99         16.19        25.95 o
   0   8  26       2050.89       2047.17        82.59 o
   1   8  26          6.07         34.59        16.51 o
   2   8  26        810.69        835.25        43.57 o
   3   8  26          3.08         -4.35        18.51 o
   4   8  26         99.61        108.01        19.16 o
   5   8  26        294.48        312.74        31.26 o
   6   8  26        141.23        214.33        30.51 o
   7   8  26        248.28        283.65        35.08 o
   8   8  26          2.96          1.62        27.43 o
   1   9  26        168.27        165.41        20.51 o
   2   9  26        318.91        363.58        27.04 o
   3   9  26         87.23         89.41        22.49 o
   4   9  26         49.82         59.87        18.77 o
   5   9  26         59.19         27.75        20.99 o
   6   9  26         14.63         43.54        23.93 o
   7   9  26          5.95         22.13        26.09 o
   0  10  26         48.11         31.43        18.74 o
   1  10  26         59.56         64.71        16.98 o
   2  10  26        520.09        484.66        30.10 o
   3  10  26         46.35         65.95        20.91 o
   4  10  26         83.80         59.32        19.70 o
   5  10  26        144.34        118.16        24.03 o
   6  10  26          4.59          6.13        22.12 o
   7  10  26         10.29         39.70        25.03 o
   1  11  26          1.52        -22.10        15.07 o
   2  11  26         13.69         40.45        18.86 o
   3  11  26          0.35         24.00        20.09 o
   4  11  26          5.46         32.13        20.28 o
   5  11  26          3.16          2.82        21.69 o
   6  11  26         31.66         44.48        25.37 o
   0  12  26        533.99        576.16        41.51 o
   1  12  26         54.45         21.58        23.63 o
   2  12  26         40.47         18.49        21.34 o
   3  12  26          0.34         14.15        21.03 o
   4  12  26          2.67         31.95        21.93 o
   5  12  26          0.97         44.89        23.94 o
   6  12  26         44.10         55.14        24.55 o
   1  13  26         11.55         12.41        17.91 o
   2  13  26          1.50         -1.34        19.85 o
   3  13  26         15.25         47.01        23.94 o
   4  13  26          4.42         38.81        23.91 o
   5  13  26          1.34         16.43        24.78 o
   0  14  26        106.75        106.70        33.44 o
   1  14  26          0.00         33.50        20.28 o
   2  14  26          5.96         29.74        24.23 o
   3  14  26          2.45         10.33        24.92 o
   4  14  26          9.10         49.54        23.74 o
   1  15  26         59.50         77.42        27.16 o
   2  15  26          1.35         35.02        23.48 o
   1   1  27        268.00        211.84        15.83 o
   2   1  27        696.18        673.09        22.99 o
   3   1  27       1600.57       1398.08        35.05 o
   4   1  27       6043.33       6049.74        80.05 o
   5   1  27        428.84        446.48        25.27 o
   6   1  27        695.35        737.60        44.45 o
   7   1  27          2.52          7.67        20.36 o
   8   1  27          0.16         44.87        25.57 o
   9   1  27         87.07         38.44        23.43 o
   0   2  27         32.74        240.45        25.99 o
   1   2  27        209.44        219.76        14.94 o
   2   2  27         82.36        106.78        13.25 o
   3   2  27          3.52         -7.51        10.27 o
   4   2  27         78.62         80.93        14.34 o
   5   2  27          0.28         11.38        15.36 o
   6   2  27         37.58         52.88        19.84 o
   7   2  27        114.25        131.45        24.63 o
   8   2  27         55.04         69.24        22.13 o
   9   2  27         13.61          5.18        24.73 o
   1   3  27         42.53         34.23        10.56 o
   2   3  27       1786.29       1852.32        40.21 o
   3   3  27        623.48        599.43        26.67 o
   4   3  27       1682.35       1668.68        45.96 o
   5   3  27        658.82        561.58        33.61 o
   6   3  27        363.47        362.91        29.54 o
   7   3  27          0.25         13.25        19.98 o
   8   3  27         18.87          7.19        23.16 o
   9   3  27          2.76         59.19        30.22 o
   0   4  27        406.62        576.68        31.23 o
   1   4  27         61.52         65.35         9.95 o
   2   4  27          6.49         23.32        13.65 o
   3   4  27        180.92        149.05        16.56 o
   4   4  27          1.57          5.27        15.01 o
   5   4  27          6.60        -13.96        16.12 o
   6   4  27        366.65        368.87        30.63 o
   7   4  27         76.11        101.12        22.26 o
   8   4  27         11.62         56.17        28.53 o
   9   4  27          0.83          5.31        27.95 o
   1   5  27        302.29        277.94        17.11 o
   2   5  27       1033.38       1259.67        40.59 o
   3   5  27         74.52         43.27        15.68 o
   4   5  27        732.40        761.67        39.12 o
   5   5  27        243.28        219.62        23.98 o
   6   5  27        562.36        516.96        33.94 o
   7   5  27         26.00         31.62        23.10 o
   8   5  27         57.09         18.10        34.02 o
   0   6  27        733.35        705.72        49.25 o
   1   6  27         72.56         67.52        19.55 o
   2   6  27         48.61         92.72        17.36 o
   3   6  27         26.24         25.28        18.03 o
   4   6  27        252.01        279.00        27.64 o
   5   6  27          0.62         -0.90        16.63 o
   6   6  27         27.06         78.58        27.76 o
   7   6  27          9.41         38.94        25.59 o
   8   6  27          5.34        -11.78        30.86 o
   1   7  27         77.20         68.61        18.72 o
   2   7  27       1280.88       1356.30        47.58 o
   3   7  27        177.37        174.60        20.92 o
   4   7  27        496.23        555.12        33.78 o
   5   7  27        179.09        141.12        22.80 o
   6   7  27        254.41        214.56        30.45 o
   7   7  27         20.80         38.64        28.01 o
   8   7  27         34.72         29.84        25.06 o
   0   8  27          1.89         38.63        29.81 o
   1   8  27         29.47         16.84        18.74 o
   2   8  27         46.49         84.87        20.91 o
   3   8  27         24.78         25.35        20.07 o
   4   8  27        426.35        461.78        33.52 o
   5   8  27         11.46          1.58        19.83 o
   6   8  27         30.44         50.94        22.01 o
   7   8  27         29.65         22.08        25.97 o
   8   8  27          9.10         16.55        31.78 o
   1   9  27          3.01         17.56        16.12 o
   2   9  27        335.71        411.03        28.69 o
   3   9  27        331.22        385.41        34.14 o
   4   9  27        473.74        446.13        35.15 o
   5   9  27          0.79        -29.09        21.25 o
   6   9  27        285.80        339.90        35.12 o
   7   9  27         30.63         37.11        27.42 o
   0  10  27         56.02         77.19        22.63 o
   1  10  27        252.40        184.56        22.05 o
   2  10  27        298.95        353.86        29.63 o
   3  10  27         80.80        103.19        23.88 o
   4  10  27         60.65         63.98        21.14 o
   5  10  27          3.35         32.65        22.46 o
   6  10  27         19.60         25.43        22.88 o
   7  10  27          6.19         45.93        26.81 o
   1  11  27          8.11          4.91        18.78 o
   2  11  27        131.95        114.85        20.87 o
   3  11  27         16.30         43.40        20.54 o
   4  11  27        208.16        257.29        28.84 o
   5  11  27          4.00         38.80        23.40 o
   6  11  27         50.58         33.68        24.63 o
   0  12  27          0.39         -8.73        22.55 o
   1  12  27        114.86         78.10        18.47 o
   2  12  27          0.14         31.44        20.58 o
   3  12  27         15.74         48.12        22.42 o
   4  12  27         57.15         97.28        25.76 o
   5  12  27          1.25          2.81        23.17 o
   1  13  27          5.60         -4.80        20.63 o
   2  13  27          5.89         20.74        26.30 o
   3  13  27         11.34         53.65        24.21 o
   4  13  27         70.59         69.56        23.36 o
   0  14  27         33.81         84.93        34.23 o
   1  14  27         11.03        -18.96        20.24 o
   2  14  27         13.87         16.62        24.99 o
   3  14  27          3.77         31.37        26.65 o
   1  15  27          0.17         -8.23        20.88 o
   0   0  28      10283.53      10907.56       236.72 o
   1   0  28         74.47         55.61        18.69 o
   2   0  28        447.88        293.06        24.92 o
   3   0  28        512.71        509.52        30.50 o
   4   0  28        284.94        246.46        23.48 o
   5   0  28         24.53          8.18        16.99 o
   6   0  28        415.42        398.98        43.63 o
   7   0  28        436.72        418.01        57.49 o
   8   0  28        768.91        860.10        72.67 o
   9   0  28         34.69        107.48        34.64 o
   1   1  28        471.61        418.43        21.67 o
   2   1  28          7.33         41.76        12.83 o
   3   1  28        162.71        144.25        15.24 o
   4   1  28         96.66        110.65        16.04 o
   5   1  28         68.33         41.10        12.92 o
   6   1  28        100.00        111.10        23.31 o
   7   1  28          8.38         20.18        22.32 o
   8   1  28         22.66        -29.23        23.39 o
   9   1  28          0.28         -7.56        21.18 o
   0   2  28       3748.36       4111.17        75.33 o
   1   2  28         52.26         20.38        10.29 o
   2   2  28       1888.76       1845.24        40.77 o
   3   2  28         17.55          8.72        10.86 o
   4   2  28         52.50         78.65        14.00 o
   5   2  28         78.81         58.44        14.97 o
   6   2  28        759.09        831.25        43.65 o
   7   2  28        567.54        554.00        42.25 o
   8   2  28        200.45        208.70        32.02 o
   9   2  28        131.07        107.50        30.51 o
   1   3  28       1476.40       1421.24        35.93 o
   2   3  28         21.16         26.65        13.80 o
   3   3  28        437.16        355.65        24.46 o
   4   3  28         15.18         42.76        13.56 o
   5   3  28         27.47         14.75        15.73 o
   6   3  28         50.95         79.89        18.96 o
   7   3  28          1.04         21.31        20.65 o
   8   3  28          0.65          4.74        23.57 o
   9   3  28          6.47         50.29        33.92 o
   0   4  28       2078.49       2207.58        56.83 o
   1   4  28         33.21         43.54        11.55 o
   2   4  28        172.37        154.44        15.36 o
   3   4  28         54.49         25.49        14.22 o
   4   4  28        160.86        115.23        18.07 o
   5   4  28         61.06         15.93        16.04 o
   6   4  28        499.56        588.61        37.13 o
   7   4  28        302.74        334.77        33.41 o
   8   4  28        187.02        236.91        36.92 o
   1   5  28        118.53        101.67        14.48 o
   2   5  28        515.24        545.60        28.87 o
   3   5  28          3.41         -6.02        14.53 o
   4   5  28          3.57          4.31        16.77 o
   5   5  28          4.24          9.91        17.10 o
   6   5  28         13.30         70.49        19.05 o
   7   5  28         29.74         22.52        22.66 o
   8   5  28         66.82         72.94        32.28 o
   0   6  28        275.00        320.34        34.80 o
   1   6  28        798.20        899.77        34.07 o
   2   6  28       1448.65       1419.87        49.18 o
   3   6  28          0.47         -0.32        13.87 o
   4   6  28         23.08         -5.16        15.19 o
   5   6  28        144.82        143.59        21.49 o
   6   6  28        507.74        526.63        44.49 o
   7   6  28          7.14          3.90        24.15 o
   8   6  28         32.76         24.73        32.11 o
   1   7  28         26.26          4.66        17.01 o
   2   7  28         31.04         52.46        18.35 o
   3   7  28        156.76        160.02        19.78 o
   4   7  28         96.29         56.54        21.90 o
   5   7  28         28.32         22.12        21.17 o
   6   7  28          0.23         26.03        27.24 o
   7   7  28          2.35        -16.89        23.47 o
   8   7  28         22.97         36.29        28.89 o
   0   8  28       2626.16       2671.49        96.26 o
   1   8  28        348.90        315.30        29.56 o
   2   8  28        217.39        223.95        26.09 o
   3   8  28        149.95        192.43        27.66 o
   4   8  28         25.65         28.56        19.90 o
   5   8  28         38.81         28.22        22.63 o
   6   8  28        192.32        273.77        34.17 o
   7   8  28          3.47         19.52        23.86 o
   1   9  28        189.91        161.21        22.60 o
   2   9  28          5.56         60.17        20.13 o
   3   9  28        201.76        191.78        25.35 o
   4   9  28         12.21         40.99        23.55 o
   5   9  28         69.03         38.74        21.95 o
   6   9  28          7.33         15.22        22.84 o
   7   9  28          5.06         25.08        26.38 o
   0  10  28        531.69        546.47        48.19 o
   1  10  28          0.41        -15.79        17.22 o
   2  10  28         72.54         93.00        21.17 o
   3  10  28         13.11         56.28        22.43 o
   4  10  28          0.01         -0.69        22.41 o
   5  10  28          2.86        -16.66        21.73 o
   6  10  28         57.96         52.37        22.79 o
   1  11  28         11.54         18.87        24.86 o
   2  11  28         36.83         69.19        21.78 o
   3  11  28        176.07        195.63        29.84 o
   4  11  28         14.64         30.20        20.32 o
   5  11  28          0.43         13.74        22.96 o
   6  11  28         24.22         23.92        24.89 o
   0  12  28         79.33         29.81        23.22 o
   1  12  28         91.64         65.18        19.20 o
   2  12  28          2.62         14.07        25.75 o
   3  12  28         70.86        110.07        28.89 o
   4  12  28          0.88         49.74        23.79 o
   5  12  28         48.30         43.93        24.53 o
   1  13  28          3.01          5.03        19.61 o
   2  13  28          1.22         41.93        28.39 o
   3  13  28         26.28         80.44        36.76 o
   4  13  28          0.10         35.94        23.00 o
   0  14  28        108.83        168.51        40.24 o
   1  14  28        112.27        124.80        21.43 o
   2  14  28          0.92         41.61        29.16 o
   3  14  28         27.37        101.12        26.71 o
   1   1  29          8.18          6.13        13.62 o
   2   1  29       3329.83       3227.14        57.01 o
   3   1  29       1382.05       1154.96        35.97 o
   4   1  29       1231.35       1331.05        43.29 o
   5   1  29        336.67        290.00        25.74 o
   6   1  29        467.60        452.30        37.00 o
   7   1  29         48.87         30.97        24.84 o
   8   1  29         17.71         64.69        25.21 o
   0   2  29        229.89        320.73        26.50 o
   1   2  29         63.76         78.34        11.79 o
   2   2  29         82.78        100.20        15.93 o
   3   2  29         56.01         45.10        11.74 o
   4   2  29          2.11          6.62        13.60 o
   5   2  29        123.00         50.48        16.60 o
   6   2  29        104.20        114.40        22.67 o
   7   2  29         43.90         56.08        22.55 o
   8   2  29          2.30          4.23        21.74 o
   1   3  29        511.45        490.02        20.96 o
   2   3  29        403.53        515.32        25.93 o
   3   3  29        622.84        500.45        26.78 o
   4   3  29       1647.32       1478.61        44.83 o
   5   3  29        365.66        320.98        26.16 o
   6   3  29        139.26        143.63        21.14 o
   7   3  29          0.20        -19.77        19.28 o
   8   3  29         19.93         42.16        26.40 o
   0   4  29          0.57         63.48        21.39 o
   1   4  29        557.03        617.16        25.12 o
   2   4  29         34.54          5.89        14.06 o
   3   4  29         21.93         -2.28        14.31 o
   4   4  29         13.79         -4.26        16.40 o
   5   4  29          0.35         -0.60        15.65 o
   6   4  29          1.96        -11.34        17.77 o
   7   4  29         48.00         56.24        22.34 o
   8   4  29         15.25         29.02        29.31 o
   1   5  29        442.76        396.42        23.06 o
   2   5  29        444.10        481.87        23.78 o
   3   5  29         93.00         69.27        18.27 o
   4   5  29        868.99        950.43        41.87 o
   5   5  29        520.30        537.62        32.74 o
   6   5  29        157.11        141.32        22.10 o
   7   5  29          0.77        -16.90        24.02 o
   8   5  29          5.58         15.96        30.47 o
   0   6  29         44.03          8.76        18.07 o
   1   6  29         35.32         21.88        14.62 o
   2   6  29          0.08         18.50        17.64 o
   3   6  29         96.79         81.20        18.34 o
   4   6  29         39.24         -3.68        15.78 o
   5   6  29          0.26        -37.86        18.93 o
   6   6  29         20.01         52.67        24.46 o
   7   6  29        106.23        109.69        27.83 o
   8   6  29          5.93         24.39        38.47 o
   1   7  29         10.10          8.67        18.34 o
   2   7  29       1256.71       1298.70        46.37 o
   3   7  29         57.66         83.31        17.21 o
   4   7  29        613.55        645.68        41.49 o
   5   7  29        229.20        246.65        30.79 o
   6   7  29         82.25         65.22        23.24 o
   7   7  29         62.70         83.55        39.56 o
   0   8  29        221.26        241.74        34.42 o
   1   8  29         54.25         43.26        20.79 o
   2   8  29        115.84         83.78        19.82 o
   3   8  29         21.69         22.89        18.61 o
   4   8  29         21.71         13.08        20.04 o
   5   8  29          1.95        -14.44        24.28 o
   6   8  29         30.60         13.67        22.72 o
   7   8  29         45.39         66.10        26.24 o
   1   9  29         37.06         15.19        18.77 o
   2   9  29        353.45        352.89        30.28 o
   3   9  29         49.09         64.64        20.33 o
   4   9  29        254.71        272.39        32.64 o
   5   9  29         59.09         38.81        23.33 o
   6   9  29         69.21         95.38        28.06 o
   7   9  29          9.16         45.29        27.56 o
   0  10  29          8.35        -11.75        24.90 o
   1  10  29          4.34        -13.53        18.24 o
   2  10  29        134.44        156.71        28.09 o
   3  10  29        176.95        180.18        26.98 o
   4  10  29          7.74          2.42        20.94 o
   5  10  29          1.44        -18.61        23.34 o
   6  10  29         31.67         32.52        24.48 o
   1  11  29         78.66         72.69        20.20 o
   2  11  29        131.11        141.01        35.66 o
   3  11  29          0.39         48.07        21.76 o
   4  11  29          6.90         39.72        21.69 o
   5  11  29         18.46         10.44        23.72 o
   0  12  29         49.28          9.02        25.60 o
   1  12  29         12.41         42.13        19.95 o
   2  12  29         54.57         51.85        28.74 o
   3  12  29          3.29         24.34        22.65 o
   4  12  29          0.12         17.50        23.46 o
   5  12  29          9.84         81.53        26.83 o
   1  13  29         13.13         23.42        19.67 o
   2  13  29         93.99        117.45        30.33 o
   3  13  29        179.90        213.07        29.55 o
   0  14  29        173.02        176.88        36.55 o
   1  14  29          1.26         14.35        20.84 o
   2  14  29         51.51         42.05        25.89 o
   0   0  30        697.95        695.88        66.02 o
   1   0  30         21.39         41.91        17.15 o
   2   0  30       2107.93       2142.25        66.81 o
   3   0  30         62.47         79.59        19.56 o
   4   0  30        344.32        267.07        27.28 o
   5   0  30         22.22         35.65        19.46 o
   6   0  30        268.38        349.98        52.52 o
   7   0  30        529.74        578.96        67.37 o
   8   0  30         68.82        107.93        43.04 o
   1   1  30        247.48        328.94        19.12 o
   2   1  30        372.17        371.18        21.01 o
   3   1  30        362.90        447.36        24.12 o
   4   1  30        669.49        659.96        30.11 o
   5   1  30         16.38         12.04        17.88 o
   6   1  30          1.66         48.19        19.95 o
   7   1  30         27.11         28.29        24.86 o
   8   1  30         12.87         21.36        20.80 o
   0   2  30       3577.49       3748.33        75.10 o
   1   2  30        381.73        370.44        20.15 o
   2   2  30       1338.01       1239.17        40.27 o
   3   2  30         12.03        -25.95        12.98 o
   4   2  30         76.41         57.71        15.43 o
   5   2  30        325.56        344.21        25.23 o
   6   2  30        304.31        423.76        34.21 o
   7   2  30        397.52        402.80        37.54 o
   8   2  30        275.43        316.13        37.63 o
   1   3  30         14.88         -9.45        10.35 o
   2   3  30          0.30         12.74        13.36 o
   3   3  30          1.71          9.99        12.98 o
   4   3  30         39.23         53.98        15.71 o
   5   3  30          0.10         -6.07        19.31 o
   6   3  30          2.46         -2.58        16.04 o
   7   3  30          5.14          0.14        19.73 o
   8   3  30          6.96         27.34        30.52 o
   0   4  30       2897.90       2951.30        80.74 o
   1   4  30         43.37         87.76        13.25 o
   2   4  30        822.37        793.56        32.88 o
   3   4  30        643.52        600.15        31.73 o
   4   4  30         36.70         26.38        20.32 o
   5   4  30        128.83         70.77        16.41 o
   6   4  30        151.27        161.57        24.15 o
   7   4  30        146.00        175.38        27.21 o
   8   4  30        277.23        320.02        41.41 o
   1   5  30         16.82         37.40        15.72 o
   2   5  30        264.48        177.62        20.28 o
   3   5  30          1.20        -10.43        16.33 o
   4   5  30         26.26         23.00        19.89 o
   5   5  30          3.08        -10.95        16.46 o
   6   5  30          0.32         17.72        18.43 o
   7   5  30         12.62         63.04        26.79 o
   8   5  30         99.80         98.86        44.17 o
   0   6  30         40.24         57.20        24.04 o
   1   6  30          5.30         -4.45        19.95 o
   2   6  30       1118.77       1039.25        40.56 o
   3   6  30         21.50         47.52        18.02 o
   4   6  30         97.54         60.55        21.00 o
   5   6  30         38.55         14.52        18.70 o
   6   6  30        100.43        123.68        26.05 o
   7   6  30        112.15        204.44        36.60 o
   1   7  30         31.02         29.48        25.31 o
   2   7  30         18.44         44.91        18.81 o
   3   7  30         17.76         27.57        18.57 o
   4   7  30         27.22         60.50        21.11 o
   5   7  30          9.08         29.94        22.61 o
   6   7  30         67.97         87.51        24.38 o
   7   7  30         72.06         81.30        28.41 o
   0   8  30        633.95        770.02        54.71 o
   1   8  30        182.45        118.91        29.58 o
   2   8  30         20.52         37.06        25.96 o
   3   8  30         37.20         34.87        20.80 o
   4   8  30         61.37         32.62        19.50 o
   5   8  30         35.95         32.37        23.22 o
   6   8  30        153.66        118.37        26.15 o
   7   8  30         18.54         17.43        24.92 o
   1   9  30          0.60         -5.35        21.51 o
   2   9  30         32.82         49.94        22.75 o
   3   9  30          0.67         22.78        20.06 o
   4   9  30          1.61        -10.34        23.24 o
   5   9  30          0.41         20.42        22.40 o
   6   9  30         30.90        -18.70        25.00 o
   0  10  30        381.97        391.16        50.59 o
   1  10  30          7.31          4.09        17.44 o
   2  10  30          9.22         30.72        19.89 o
   3  10  30         47.01         67.23        23.33 o
   4  10  30         41.95         91.27        25.43 o
   5  10  30         11.59        -16.64        23.66 o
   6  10  30         37.08         -1.52        27.75 o
   1  11  30          9.49         -0.01        17.98 o
   2  11  30        268.05        297.77        28.78 o
   3  11  30         30.90         22.75        20.79 o
   4  11  30         17.39         33.17        23.53 o
   5  11  30         41.60         50.32        24.97 o
   0  12  30         34.85         -2.02        29.25 o
   1  12  30         56.85         67.78        19.21 o
   2  12  30         64.58        101.88        29.25 o
   3  12  30         30.07         34.92        21.99 o
   4  12  30          5.39         43.88        25.07 o
   1  13  30         15.86         34.05        25.54 o
   2  13  30         16.85         54.04        24.89 o
   3  13  30         11.19         61.64        28.77 o
   0  14  30         55.14         80.48        31.89 o
   1  14  30          0.35         -3.19        20.04 o
   1   1  31        401.01        351.28        20.32 o
   2   1  31       1097.80       1153.73        38.16 o
   3   1  31          7.27         -7.24        13.43 o
   4   1  31        416.13        484.71        30.59 o
   5   1  31          3.60        -12.16        18.02 o
   6   1  31        463.01        488.39        44.24 o
   7   1  31          1.97         11.85        23.13 o
   8   1  31         22.22         53.56        30.26 o
   0   2  31        236.93        284.35        25.73 o
   1   2  31          0.00          8.07        11.90 o
   2   2  31         14.31         22.86        14.76 o
   3   2  31         15.20          2.69        14.72 o
   4   2  31          0.13         -5.49        12.55 o
   5   2  31         17.47        -20.68        17.48 o
   6   2  31          2.92         20.92        19.92 o
   7   2  31          5.25         36.25        23.87 o
   8   2  31        123.23        192.06        30.21 o
   1   3  31        186.23        139.58        14.61 o
   2   3  31       1537.49       1616.87        48.78 o
   3   3  31        241.14        232.18        18.99 o
   4   3  31       1696.40       1683.89        53.04 o
   5   3  31         48.60         23.42        14.89 o
   6   3  31        214.63        153.10        23.23 o
   7   3  31          4.56          0.61        19.73 o
   8   3  31          1.67          3.32        34.27 o
   0   4  31         12.72        110.56        28.94 o
   1   4  31          1.09          4.14        18.78 o
   2   4  31        127.87         99.16        17.16 o
   3   4  31         27.47         15.54        15.21 o
   4   4  31         32.25         33.90        16.98 o
   5   4  31          5.13         13.23        17.55 o
   6   4  31         37.73         63.66        18.93 o
   7   4  31         33.02         43.13        24.49 o
   8   4  31          4.78         38.43        50.61 o
   1   5  31        481.27        451.26        29.06 o
   2   5  31        356.22        354.91        23.66 o
   3   5  31          5.80         -4.62        16.29 o
   4   5  31       1208.22       1262.05        46.71 o
   5   5  31          1.85        -16.52        17.54 o
   6   5  31        284.74        305.22        27.25 o
   7   5  31         15.63         54.56        27.88 o
   0   6  31        201.00        202.04        31.37 o
   1   6  31         21.82         38.72        18.85 o
   2   6  31         11.29         33.80        16.40 o
   3   6  31        194.18        218.13        24.35 o
   4   6  31        127.57        154.40        20.95 o
   5   6  31        122.59         69.39        18.48 o
   6   6  31          6.67         16.43        20.48 o
   7   6  31        147.10        190.35        38.60 o
   1   7  31        153.32        119.18        26.93 o
   2   7  31        314.11        340.44        25.84 o
   3   7  31          4.80          1.14        21.49 o
   4   7  31        404.42        409.48        34.05 o
   5   7  31          7.06         -8.07        22.88 o
   6   7  31         18.13         10.10        23.08 o
   7   7  31         26.83         34.74        24.11 o
   0   8  31        128.24        103.45        30.29 o
   1   8  31        297.00        355.54        31.24 o
   2   8  31          5.61         20.11        21.26 o
   3   8  31          1.59          1.38        20.93 o
   4   8  31         19.92         36.81        20.04 o
   5   8  31         12.94         -7.29        26.70 o
   6   8  31         63.19         59.14        24.83 o
   1   9  31          1.54        -38.42        20.83 o
   2   9  31         11.88         -1.93        18.68 o
   3   9  31         17.81         53.51        22.53 o
   4   9  31        383.14        432.93        36.20 o
   5   9  31        207.17        238.03        33.02 o
   6   9  31         29.54          5.83        27.47 o
   0  10  31        180.12        148.84        37.60 o
   1  10  31          0.19         23.56        18.79 o
   2  10  31         13.98         27.68        20.57 o
   3  10  31          0.95          6.49        28.01 o
   4  10  31          0.79         10.39        20.43 o
   5  10  31          1.46        -12.36        22.89 o
   1  11  31        100.20         98.62        25.56 o
   2  11  31        375.25        401.40        32.05 o
   3  11  31         22.36         32.87        26.79 o
   4  11  31          1.76         37.05        23.77 o
   5  11  31         19.73         31.70        26.87 o
   0  12  31          0.38         11.51        27.43 o
   1  12  31         48.30         66.20        22.34 o
   2  12  31         46.39         54.82        33.60 o
   3  12  31         30.86         45.25        24.33 o
   4  12  31          0.11         36.65        23.40 o
   1  13  31         29.35         19.60        20.96 o
   2  13  31         78.17         90.37        24.87 o
   0   0  32       1586.86       1626.55       102.30 o
   1   0  32        188.09        188.76        24.97 o
   2   0  32        453.34        417.80        31.09 o
   3   0  32        287.73        206.52        24.91 o
   4   0  32        141.23        200.27        32.40 o
   5   0  32        545.50        399.21        52.73 o
   6   0  32        373.49        453.58        61.43 o
   7   0  32         43.07        -15.96        32.49 o
   8   0  32         23.55         -2.33        31.54 o
   1   1  32         65.06         89.46        14.72 o
   2   1  32         44.36         62.56        18.77 o
   3   1  32         10.70         -6.55        15.13 o
   4   1  32        118.63        141.93        19.09 o
   5   1  32         36.63         62.72        17.39 o
   6   1  32          2.78         11.34        23.40 o
   7   1  32          0.41          2.40        23.79 o
   8   1  32          3.12         14.32        24.44 o
   0   2  32        911.91       1001.81        43.28 o
   1   2  32        171.14        156.98        15.98 o
   2   2  32       1247.52       1215.47        39.63 o
   3   2  32        191.10        117.11        16.81 o
   4   2  32         31.59         32.14        15.20 o
   5   2  32        229.47        187.27        22.38 o
   6   2  32        311.20        355.01        32.81 o
   7   2  32        124.31        151.72        27.93 o
   8   2  32        251.63        282.80        33.60 o
   1   3  32         87.40         55.65        14.46 o
   2   3  32         28.86         10.39        14.55 o
   3   3  32          0.08         -3.63        18.85 o
   4   3  32         30.30         80.28        19.22 o
   5   3  32         19.95         13.19        18.53 o
   6   3  32          1.00         26.65        19.20 o
   7   3  32          1.83          5.37        25.71 o
   8   3  32          9.50         24.24        30.40 o
   0   4  32       4161.74       4584.24       113.18 o
   1   4  32        194.81        203.04        21.14 o
   2   4  32        542.18        406.48        28.04 o
   3   4  32          1.11         -4.02        16.38 o
   4   4  32         13.85         -1.47        19.71 o
   5   4  32        139.79        137.55        19.79 o
   6   4  32        160.11        225.01        25.58 o
   7   4  32        112.05        102.94        27.30 o
   1   5  32          6.36          2.24        15.68 o
   2   5  32          1.61          9.27        18.09 o
   3   5  32         20.49         25.83        15.61 o
   4   5  32          0.15         18.94        20.41 o
   5   5  32          0.20        -22.80        20.02 o
   6   5  32          0.30         55.87        20.39 o
   7   5  32         48.12         43.66        25.62 o
   0   6  32        259.35        307.90        35.14 o
   1   6  32          2.61        -29.87        20.51 o
   2   6  32       1085.88       1135.34        42.88 o
   3   6  32          2.54          4.44        17.45 o
   4   6  32        294.79        367.81        29.33 o
   5   6  32         39.71         27.47        19.63 o
   6   6  32         34.07         64.26        26.01 o
   7   6  32        123.89        108.87        30.25 o
   1   7  32        149.37        141.88        22.78 o
   2   7  32         96.18        116.09        26.08 o
   3   7  32         28.43         58.95        20.67 o
   4   7  32         47.89         50.41        20.80 o
   5   7  32          0.02        -14.72        21.87 o
   6   7  32        214.85        281.76        35.86 o
   0   8  32        694.48        816.34        69.42 o
   1   8  32        105.08         84.72        21.01 o
   2   8  32         29.94         26.22        19.91 o
   3   8  32         42.69         60.59        28.26 o
   4   8  32        131.08        121.56        26.00 o
   5   8  32         30.57         39.68        23.41 o
   6   8  32         26.14         38.80        25.95 o
   1   9  32         43.70         30.29        19.31 o
   2   9  32         26.14         17.23        20.36 o
   3   9  32         60.15         97.09        22.70 o
   4   9  32          1.96         43.58        22.89 o
   5   9  32         33.56         48.29        23.29 o
   6   9  32          7.82         31.20        28.57 o
   0  10  32         63.38         58.81        29.67 o
   1  10  32         63.81         54.91        23.31 o
   2  10  32        112.64         93.13        21.61 o
   3  10  32          4.67          6.43        21.93 o
   4  10  32          0.66          0.99        25.18 o
   5  10  32         58.44         44.35        24.66 o
   1  11  32          1.52          9.43        21.45 o
   2  11  32         47.30         80.74        29.60 o
   3  11  32         77.88         92.45        24.27 o
   4  11  32         35.17         73.64        23.40 o
   0  12  32        270.06        284.83        43.11 o
   1  12  32        195.09        148.12        22.98 o
   2  12  32         65.29         83.64        25.39 o
   3  12  32          0.02         37.27        23.46 o
   1  13  32          0.18         -8.10        21.10 o
   1   1  33        352.31        274.42        21.57 o
   2   1  33        631.35        805.23        32.77 o
   3   1  33        241.01        196.93        20.62 o
   4   1  33        863.46        823.40        43.52 o
   5   1  33         33.06         -4.22        20.08 o
   6   1  33        152.36        121.33        28.06 o
   7   1  33         46.90        -21.14        24.37 o
   0   2  33         58.21        113.01        19.64 o
   1   2  33        335.11        319.50        21.46 o
   2   2  33         10.99         -5.37        17.68 o
   3   2  33          0.31        -10.73        14.69 o
   4   2  33         23.31         38.70        16.15 o
   5   2  33        199.89        124.85        19.92 o
   6   2  33         10.66         -4.74        21.86 o
   7   2  33         29.29         19.18        22.18 o
   1   3  33         94.80         66.44        18.39 o
   2   3  33        635.18        543.27        30.14 o
   3   3  33          3.85        -30.53        17.11 o
   4   3  33       1937.18       2098.98        57.89 o
   5   3  33        102.93        115.28        19.08 o
   6   3  33        174.39        188.28        25.33 o
   7   3  33         12.15         44.94        24.55 o
   0   4  33        105.36        195.51        31.70 o
   1   4  33          3.86         12.40        17.48 o
   2   4  33         31.08          9.83        20.62 o
   3   4  33         12.64        -14.42        18.87 o
   4   4  33         98.25        106.88        23.48 o
   5   4  33         10.18         24.88        20.19 o
   6   4  33         24.04         31.82        19.74 o
   7   4  33         11.51         10.33        25.11 o
   1   5  33          2.21          8.03        16.82 o
   2   5  33        181.61        227.25        26.69 o
   3   5  33        253.19        192.55        25.68 o
   4   5  33        532.11        532.00        33.99 o
   5   5  33         11.34         20.51        21.96 o
   6   5  33        666.88        734.29        54.25 o
   7   5  33          3.48          9.83        26.68 o
   0   6  33         77.22        100.29        32.29 o
   1   6  33         21.91         13.97        24.68 o
   2   6  33         12.05         34.82        21.88 o
   3   6  33          6.47        -14.47        18.60 o
   4   6  33        188.75        153.98        24.39 o
   5   6  33          2.46          5.15        20.06 o
   6   6  33         77.47         85.10        23.81 o
   7   6  33         18.82        -21.67        31.63 o
   1   7  33        188.79        219.71        26.07 o
   2   7  33        156.88        169.58        25.27 o
   3   7  33        142.27        111.64        24.06 o
   4   7  33         89.89         97.79        22.82 o
   5   7  33          3.87         -7.79        25.92 o
   6   7  33        153.01        135.53        26.60 o
   0   8  33          1.29          5.16        30.55 o
   1   8  33         32.25         39.21        19.39 o
   2   8  33        190.69        200.36        27.23 o
   3   8  33          1.67         35.09        23.18 o
   4   8  33          5.54          4.34        21.63 o
   5   8  33         53.66         51.42        29.91 o
   6   8  33         10.26         21.10        24.98 o
   1   9  33         21.07         -2.81        29.23 o
   2   9  33         32.06          9.63        30.41 o
   3   9  33        228.01        199.86        27.74 o
   4   9  33         97.29        156.72        26.16 o
   5   9  33          3.64         25.95        23.95 o
   0  10  33         50.62         31.59        33.15 o
   1  10  33          0.18         -4.66        23.00 o
   2  10  33         49.20         50.72        26.52 o
   3  10  33         15.36         45.54        28.07 o
   4  10  33         32.94         72.04        25.13 o
   1  11  33          0.19        -10.11        27.04 o
   2  11  33         26.32         81.04        37.34 o
   3  11  33          4.29         37.10        22.69 o
   4  11  33        150.61        170.53        40.80 o
   0  12  33         19.61         64.89        32.95 o
   1  12  33          5.44         -9.13        22.66 o
   2  12  33         17.12         33.35        23.92 o
   0   0  34       6404.35       6667.81       206.89 o
   1   0  34          6.74         54.05        19.31 o
   2   0  34         29.72         17.34        17.83 o
   3   0  34         19.10         -1.17        27.74 o
   4   0  34        486.49        499.06        55.63 o
   5   0  34        812.22        683.71        70.26 o
   6   0  34        165.25        186.85        43.41 o
   7   0  34         94.84         81.20        34.50 o
   1   1  34         66.28         55.03        18.84 o
   2   1  34         31.33         17.24        15.94 o
   3   1  34         36.71         25.78        15.69 o
   4   1  34          4.44         37.00        18.42 o
   5   1  34         58.78         35.09        25.52 o
   6   1  34         19.60         14.93        22.80 o
   7   1  34         27.18         18.98        22.64 o
   0   2  34       2087.49       2230.86        76.35 o
   1   2  34        282.95        290.60        22.78 o
   2   2  34        274.49        240.09        19.50 o
   3   2  34         48.91         17.49        19.11 o
   4   2  34        109.65         60.13        20.33 o
   5   2  34         16.12        -14.36        17.45 o
   6   2  34        546.77        548.54        44.13 o
   7   2  34        141.26         97.15        26.72 o
   1   3  34          6.69         25.36        15.97 o
   2   3  34          5.22         -6.91        15.97 o
   3   3  34         32.64         32.08        16.08 o
   4   3  34          0.22         17.64        16.59 o
   5   3  34          7.94          7.86        19.48 o
   6   3  34          0.82         -2.81        21.65 o
   7   3  34          0.11         22.33        22.68 o
   0   4  34         90.41        148.75        30.97 o
   1   4  34         38.69         55.88        16.64 o
   2   4  34        819.16        885.55        45.14 o
   3   4  34        114.88         66.62        21.41 o
   4   4  34         44.71         47.24        21.86 o
   5   4  34         10.06          3.16        19.55 o
   6   4  34        329.60        358.93        36.78 o
   7   4  34         47.39         93.01        33.98 o
   1   5  34         35.88         37.60        19.83 o
   2   5  34        197.41        204.92        24.27 o
   3   5  34          0.73         -9.55        17.03 o
   4   5  34          0.16          5.49        21.51 o
   5   5  34          0.30        -13.96        19.14 o
   6   5  34         85.46        132.12        30.83 o
   0   6  34        123.68        157.04        37.25 o
   1   6  34         51.81         50.99        18.77 o
   2   6  34        650.99        657.50        42.05 o
   3   6  34        136.32         92.51        18.43 o
   4   6  34         77.02         95.10        25.98 o
   5   6  34         25.24         48.38        21.82 o
   6   6  34        148.54        233.52        33.90 o
   1   7  34         42.81         40.56        19.18 o
   2   7  34         52.75         36.92        25.34 o
   3   7  34         39.62         -4.69        30.82 o
   4   7  34          4.73         -3.78        20.06 o
   5   7  34         33.24         15.33        23.12 o
   6   7  34          1.58         29.26        38.62 o
   0   8  34        439.88        490.17        57.74 o
   1   8  34        105.23         94.31        25.44 o
   2   8  34        281.88        320.83        29.99 o
   3   8  34         49.57         77.06        27.12 o
   4   8  34         78.57        102.03        24.94 o
   5   8  34        110.55        120.59        24.87 o
   1   9  34          0.57         -4.75        23.28 o
   2   9  34          6.56         29.25        21.62 o
   3   9  34         44.21         53.61        29.29 o
   4   9  34          1.05         21.86        22.75 o
   5   9  34          0.89         35.47        24.54 o
   0  10  34        135.99        173.14        43.27 o
   1  10  34          0.10         21.36        26.45 o
   2  10  34         13.90        -14.32        20.77 o
   3  10  34          2.40         41.55        25.44 o
   4  10  34         72.96        111.52        25.37 o
   1  11  34          0.06         18.18        21.25 o
   2  11  34        104.05         96.60        29.75 o
   3  11  34          4.50         48.17        24.91 o
   0  12  34        329.56        326.65        48.00 o
   1  12  34         32.48         80.58        34.83 o
   1   1  35         34.27         28.44        14.88 o
   2   1  35       1292.05       1277.33        42.99 o
   3   1  35       1144.94       1096.54        42.80 o
   4   1  35        902.23        875.94        46.03 o
   5   1  35        327.89        369.68        38.56 o
   6   1  35        142.29        115.56        26.62 o
   7   1  35         10.35        -11.91        22.33 o
   0   2  35        359.31        453.42        43.90 o
   1   2  35        181.12        302.69        24.86 o
   2   2  35         42.08         25.51        14.97 o
   3   2  35          5.62        -33.47        16.73 o
   4   2  35          0.67          3.87        21.60 o
   5   2  35         24.92         26.55        26.69 o
   6   2  35         21.31         23.37        23.57 o
   7   2  35          0.95        -24.92        24.71 o
   1   3  35         81.10         76.17        18.55 o
   2   3  35       1021.96        981.99        45.02 o
   3   3  35        185.20         90.76        24.11 o
   4   3  35        503.49        600.97        39.68 o
   5   3  35         88.12         89.62        22.35 o
   6   3  35         17.47          1.63        29.63 o
   7   3  35         62.30         73.49        25.72 o
   0   4  35        219.82        330.13        56.02 o
   1   4  35         26.07         30.72        22.01 o
   2   4  35         21.53         17.97        20.32 o
   3   4  35         67.83          8.33        17.52 o
   4   4  35         43.74         33.71        24.84 o
   5   4  35         25.16         -8.87        31.89 o
   6   4  35          1.37         45.47        22.84 o
   1   5  35         17.22         33.39        22.08 o
   2   5  35         55.94         77.84        24.78 o
   3   5  35        112.06         72.57        25.23 o
   4   5  35        491.97        496.47        34.30 o
   5   5  35        137.95        119.63        25.02 o
   6   5  35          9.29         90.37        32.12 o
   0   6  35          2.98         19.07        29.04 o
   1   6  35         75.62         39.39        17.96 o
   2   6  35          1.23         25.21        32.70 o
   3   6  35         58.16         30.13        23.99 o
   4   6  35          8.20         -5.54        22.59 o
   5   6  35          2.07         -8.96        22.80 o
   6   6  35          1.84          9.54        25.58 o
   1   7  35         36.23         44.95        25.71 o
   2   7  35        271.52        420.03        38.24 o
   3   7  35         30.31         26.56        20.64 o
   4   7  35        284.13        239.96        40.49 o
   5   7  35        336.97        266.34        32.41 o
   0   8  35          7.29         75.44        45.42 o
   1   8  35         52.32         90.08        25.05 o
   2   8  35         35.45         62.39        31.10 o
   3   8  35          8.76         13.42        26.73 o
   4   8  35          2.15        -23.78        23.21 o
   5   8  35         44.26         13.08        21.89 o
   1   9  35         15.79         66.54        31.77 o
   2   9  35        243.11        236.66        29.24 o
   3   9  35         63.71         59.49        21.46 o
   4   9  35         61.85         95.24        30.82 o
   0  10  35         63.62        100.87        37.01 o
   1  10  35         10.53         26.06        25.20 o
   2  10  35          3.57          4.73        33.05 o
   3  10  35         20.98         15.50        27.33 o
   1  11  35         19.22         69.49        22.24 o
   2  11  35         11.00         21.85        29.44 o
   0   0  36       1152.92       1276.60        98.18 o
   1   0  36        588.19        668.65        48.38 o
   2   0  36        628.06        632.88        46.36 o
   3   0  36         78.11         15.18        41.73 o
   4   0  36        159.56        115.12        35.17 o
   5   0  36         85.84         49.01        43.52 o
   6   0  36        279.05        329.24        54.93 o
   1   1  36          2.12         21.58        15.20 o
   2   1  36          2.18         31.79        15.93 o
   3   1  36         30.91        -16.54        25.18 o
   4   1  36          5.90         41.08        23.81 o
   5   1  36         52.74         -5.34        23.53 o
   6   1  36          0.02          6.05        28.53 o
   0   2  36       1115.59       1308.05        70.50 o
   1   2  36          1.08         16.41        23.72 o
   2   2  36        423.43        423.58        29.34 o
   3   2  36          2.45         11.31        18.09 o
   4   2  36          0.31        -10.35        18.70 o
   5   2  36        144.81         69.37        22.94 o
   6   2  36        343.54        383.03        39.24 o
   1   3  36         12.93         13.89        18.88 o
   2   3  36         53.42         51.10        19.09 o
   3   3  36         20.29         28.48        18.61 o
   4   3  36          2.86         21.48        21.63 o
   5   3  36          0.00         16.52        23.22 o
   6   3  36         11.53        -47.34        27.94 o
   0   4  36        122.98        189.61        35.16 o
   1   4  36         45.76         53.61        25.91 o
   2   4  36        228.16        229.13        26.95 o
   3   4  36          9.35         14.91        20.04 o
   4   4  36          0.13          1.39        19.57 o
   5   4  36        107.92         96.69        23.19 o
   6   4  36        181.51        201.21        29.97 o
   1   5  36         31.61         49.73        24.85 o
   2   5  36          4.17          9.85        18.39 o
   3   5  36         12.62          3.89        18.62 o
   4   5  36         88.07         68.48        20.46 o
   5   5  36         21.18         -3.56        22.84 o
   6   5  36         72.35        160.34        36.48 o
   0   6  36        470.32        558.86        63.97 o
   1   6  36         94.25         81.60        27.48 o
   2   6  36         14.51         -7.58        22.26 o
   3   6  36        173.19        156.18        24.88 o
   4   6  36        131.24        152.36        25.30 o
   5   6  36          7.07         16.72        24.40 o
   1   7  36         42.29         33.81        23.09 o
   2   7  36        357.46        392.55        37.80 o
   3   7  36          7.06         -4.85        18.66 o
   4   7  36         84.15         72.03        31.34 o
   5   7  36         24.06         73.54        26.29 o
   0   8  36        433.25        608.18        64.77 o
   1   8  36         11.79         16.13        22.41 o
   2   8  36        174.83        179.08        26.62 o
   3   8  36          1.79        -29.69        37.12 o
   4   8  36          0.07         15.47        22.90 o
   1   9  36         37.30         50.91        23.76 o
   2   9  36          6.01         23.99        27.24 o
   3   9  36         22.37          5.26        26.01 o
   4   9  36          3.80         25.10        24.12 o
   0  10  36          9.50          3.40        35.47 o
   1  10  36         19.71         67.76        23.74 o
   2  10  36         37.39         32.54        28.49 o
   3  10  36         34.26          3.90        23.14 o
   1  11  36          5.29         16.97        21.37 o
   1   1  37         81.65         76.94        20.09 o
   2   1  37        516.24        477.73        28.64 o
   3   1  37         23.37         -5.83        21.13 o
   4   1  37        602.78        615.87        41.15 o
   5   1  37        194.60        122.19        24.97 o
   6   1  37         96.60         88.60        33.52 o
   0   2  37         11.77         90.67        30.60 o
   1   2  37         45.34         67.52        17.59 o
   2   2  37          8.11         27.41        19.85 o
   3   2  37         24.32         -4.16        25.91 o
   4   2  37         19.71        -18.04        28.94 o
   5   2  37          0.05        -32.16        23.68 o
   6   2  37          0.98        -17.67        27.67 o
   1   3  37        117.58        111.63        21.58 o
   2   3  37        423.30        495.58        34.00 o
   3   3  37        271.32        221.79        29.17 o
   4   3  37         52.89         61.58        23.72 o
   5   3  37         64.31         59.17        24.24 o
   6   3  37        137.24         89.06        27.83 o
   0   4  37         33.70         50.37        38.39 o
   1   4  37         25.39         17.45        22.79 o
   2   4  37          0.72          5.95        18.67 o
   3   4  37         81.51         41.67        18.52 o
   4   4  37         41.34          3.97        23.81 o
   5   4  37          0.16        -14.80        23.15 o
   6   4  37          1.42         11.32        27.04 o
   1   5  37        125.39         96.69        24.50 o
   2   5  37         45.79        109.60        33.07 o
   3   5  37        122.08        140.84        23.25 o
   4   5  37        346.36        337.55        29.50 o
   5   5  37         15.07          2.57        21.62 o
   0   6  37        172.78        263.34        49.01 o
   1   6  37          3.42         12.12        21.68 o
   2   6  37         47.85         39.03        23.16 o
   3   6  37          2.51        -13.58        25.50 o
   4   6  37         45.56         58.53        21.57 o
   5   6  37          3.36         -8.03        28.33 o
   1   7  37         23.29         53.90        23.72 o
   2   7  37        199.21        209.07        33.84 o
   3   7  37          1.62        -24.93        33.03 o
   4   7  37        451.94        408.37        36.97 o
   0   8  37        103.05        171.09        44.78 o
   1   8  37         12.57         -0.35        27.13 o
   2   8  37         91.31         72.04        35.49 o
   3   8  37         13.57        -14.11        22.28 o
   4   8  37         37.05         51.12        26.97 o
   1   9  37         10.04         61.40        32.83 o
   2   9  37        174.72        201.41        30.18 o
   3   9  37          2.75        -27.53        25.93 o
   0  10  37          4.14        125.54        40.43 o
   1  10  37         37.25         64.04        25.59 o
   2  10  37          0.07         16.16        21.70 o
   0   0  38        198.22        487.51        68.03 o
   1   0  38         42.68         24.72        26.50 o
   2   0  38        375.57        304.93        37.84 o
   3   0  38         43.94         20.57        27.12 o
   4   0  38         41.61          6.33        35.65 o
   5   0  38         15.20         40.42        33.21 o
   6   0  38         16.61         -7.06        38.15 o
   1   1  38         10.41         27.47        16.71 o
   2   1  38         71.71         86.10        18.66 o
   3   1  38          1.24        -43.99        25.08 o
   4   1  38         32.64         24.05        34.22 o
   5   1  38          0.19        -38.09        33.71 o
   6   1  38          1.30          8.84        25.11 o
   0   2  38       1058.43       1352.91        81.01 o
   1   2  38         75.24         55.24        18.55 o
   2   2  38        255.72        265.08        25.99 o
   3   2  38          3.34        -28.90        19.48 o
   4   2  38          4.67         10.53        39.80 o
   5   2  38        199.14        169.71        37.05 o
   6   2  38         96.31        121.38        29.55 o
   1   3  38         10.38         19.70        29.51 o
   2   3  38         17.16         44.00        19.30 o
   3   3  38          1.35        -32.73        19.59 o
   4   3  38         27.13         -0.50        22.00 o
   5   3  38          7.83        -21.34        32.17 o
   0   4  38        401.10        446.38        49.29 o
   1   4  38         13.85         49.00        21.79 o
   2   4  38        184.47        189.39        25.42 o
   3   4  38         37.20          8.25        19.01 o
   4   4  38         10.13          6.83        21.37 o
   5   4  38        176.88        151.17        30.66 o
   1   5  38          2.25         -6.19        31.57 o
   2   5  38         61.46         39.98        20.14 o
   3   5  38          0.02        -14.78        29.17 o
   4   5  38        163.83        101.47        34.91 o
   5   5  38         71.23         56.66        22.39 o
   0   6  38        432.73        552.50        64.76 o
   1   6  38          0.04         49.44        25.44 o
   2   6  38          7.90         -6.91        24.71 o
   3   6  38          0.42        -13.78        26.44 o
   4   6  38        183.87        203.92        28.43 o
   1   7  38          1.79          0.58        22.39 o
   2   7  38        133.80        132.63        30.44 o
   3   7  38         52.60         22.11        30.93 o
   4   7  38          3.65        -27.19        30.06 o
   0   8  38        137.98        178.95        44.36 o
   1   8  38         27.75         43.40        25.87 o
   2   8  38         68.17         56.67        35.05 o
   3   8  38          1.94          5.67        23.74 o
   1   9  38          4.51         56.58        26.73 o
   2   9  38          0.34         20.09        41.57 o
   1   1  39         68.81         78.66        21.51 o
   2   1  39        107.76        149.84        25.41 o
   3   1  39         13.19        -11.80        20.89 o
   4   1  39        226.80        161.86        56.99 o
   5   1  39         13.59        -64.27        38.51 o
   0   2  39         73.89         98.86        56.45 o
   1   2  39         45.29         54.20        23.01 o
   2   2  39          0.75         -4.68        17.74 o
   3   2  39         67.42         54.44        26.94 o
   4   2  39          9.12        -20.77        35.47 o
   5   2  39          4.93        -35.29        28.85 o
   1   3  39         84.05        107.10        23.71 o
   2   3  39         99.98        138.65        22.08 o
   3   3  39         31.56          2.98        22.10 o
   4   3  39        346.00        320.68        31.84 o
   5   3  39         70.22         77.26        26.89 o
   0   4  39         13.72         75.65        61.09 o
   1   4  39         11.68         53.01        22.22 o
   2   4  39          4.17          2.01        19.77 o
   3   4  39          5.27          3.68        18.97 o
   4   4  39         37.12         26.31        28.74 o
   5   4  39          1.49        -21.72        25.83 o
   1   5  39         28.72         79.51        27.01 o
   2   5  39         15.15         33.81        21.06 o
   3   5  39        160.36         92.28        24.36 o
   4   5  39        166.00        148.88        30.68 o
   0   6  39         47.72         24.43        44.15 o
   1   6  39          4.90         26.62        24.67 o
   2   6  39          1.57        -17.79        29.12 o
   3   6  39          3.65         -9.83        20.72 o
   4   6  39         12.27          1.33        22.71 o
   1   7  39         35.60         52.37        25.33 o
   2   7  39         13.34        -28.06        40.82 o
   3   7  39         22.03        -15.76        23.44 o
   0   8  39         18.40        127.57        41.90 o
   1   8  39          0.12          6.44        39.01 o
   2   8  39         32.36         36.81        24.86 o
   1   9  39          3.89         21.86        26.49 o
   0   0  40        367.20        459.70        64.34 o
   1   0  40         13.87         32.03        36.28 o
   2   0  40          8.64         -3.99        27.29 o
   3   0  40         26.76         70.63        38.75 o
   4   0  40        133.80        107.86       187.54 o
   5   0  40         30.49         21.70        39.45 o
   1   1  40         55.60         75.31        21.76 o
   2   1  40          2.52        -20.96        19.97 o
   3   1  40        111.68        127.19        29.42 o
   4   1  40         28.71        -12.41        51.68 o
   5   1  40          1.33        -13.25        29.18 o
   0   2  40        708.83        763.61        75.05 o
   1   2  40          0.07         22.13        21.70 o
   2   2  40         83.70        115.92        25.26 o
   3   2  40         64.80         16.10        21.97 o
   4   2  40         89.05         52.99        30.74 o
   5   2  40         62.00        -10.29        30.82 o
   1   3  40         17.22         70.35        24.76 o
   2   3  40          0.06         16.66        21.72 o
   3   3  40         13.68        -18.08        26.33 o
   4   3  40          0.91          9.51        34.51 o
   0   4  40        270.58        344.64        55.51 o
   1   4  40          9.73         87.04        29.61 o
   2   4  40        285.84        335.76        32.82 o
   3   4  40        159.61        168.86        26.36 o
   4   4  40          4.85        -24.45        25.46 o
   1   5  40         32.76         59.94        33.72 o
   2   5  40          0.57          5.95        28.50 o
   3   5  40         15.12         -2.29        22.85 o
   4   5  40         23.08         33.52        28.99 o
   0   6  40         86.05        151.21        43.18 o
   1   6  40          6.09         50.60        31.45 o
   2   6  40         93.37         54.80        25.18 o
   3   6  40          0.20        -18.39        26.42 o
   1   7  40          7.53         89.09        32.61 o
   2   7  40          1.08         10.36        27.93 o
   0   8  40         55.54        148.85        45.08 o
   1   8  40         21.74         48.36        30.84 o
   1   1  41        135.59        106.33        23.57 o
   2   1  41        103.02        121.17        25.91 o
   3   1  41        113.87        103.66        41.41 o
   4   1  41        156.26        105.57        50.85 o
   0   2  41         46.80        170.03        45.40 o
   1   2  41         77.04         62.75        23.63 o
   2   2  41          5.06         19.57        23.70 o
   3   2  41          2.42        -39.31        29.31 o
   4   2  41         60.92         18.19        32.60 o
   1   3  41          5.08          7.03        25.60 o
   2   3  41        205.89        211.67        30.87 o
   3   3  41        102.99         88.51        23.71 o
   4   3  41        508.87        458.13        36.23 o
   0   4  41          4.90         26.69        37.39 o
   1   4  41          2.30         51.11        27.80 o
   2   4  41          6.75         38.98        20.68 o
   3   4  41         33.78         -3.78        25.88 o
   1   5  41          1.35         42.87        41.43 o
   2   5  41        222.22        233.51        32.28 o
   3   5  41         49.22          8.91        25.47 o
   0   6  41         17.33        119.36        60.65 o
   1   6  41          0.14         58.49        26.82 o
   2   6  41         19.92         14.20        30.87 o
   1   7  41         36.13        105.64        30.44 o
   0   0  42         22.37         23.02        62.53 o
   1   0  42        149.65        129.70        47.27 o
   2   0  42        394.34        358.32        47.57 o
   3   0  42        114.43        135.17        42.69 o
   1   1  42          0.61         16.02        25.07 o
   2   1  42          2.21         43.79        23.94 o
   3   1  42          0.00         -9.74        35.70 o
   0   2  42         99.35        222.90        46.36 o
   1   2  42         38.02         69.74        26.16 o
   2   2  42         97.86        129.51        37.57 o
   3   2  42         12.99          4.50        29.90 o
   1   3  42          2.18         17.49        22.98 o
   2   3  42          7.60         27.94        24.58 o
   3   3  42          0.14          1.33        24.69 o
   0   4  42        185.36        233.21        53.55 o
   1   4  42         47.00         59.91        25.69 o
   2   4  42         37.96         50.81        29.16 o
   3   4  42          5.17         11.45        29.37 o
   1   5  42          1.64         59.28        30.48 o
   2   5  42          0.50          0.34        25.85 o
   0   6  42        111.74        190.59        48.06 o
   1   6  42          0.15         34.48        36.67 o
   1   1  43         79.83         64.21        26.42 o
   2   1  43        365.99        484.64        43.03 o
   0   2  43         84.93        118.36        62.04 o
   1   2  43          6.65          6.49        39.29 o
   2   2  43         43.37         68.01        36.18 o
   1   3  43         53.95        104.89        30.90 o
   2   3  43        234.84        289.17        35.21 o
   0   4  43          0.90         19.16        63.78 o
   1   4  43          9.62         30.91        26.97 o
   0   0  44        131.08        254.45        70.29 o
   1   0  44         57.74          6.25        32.19 o
   1   1  44          9.81         19.69        24.52 o
   0   2  44        231.68        328.48        55.08 o
   1   2  44          0.77        -16.16        48.03 o
                                                
